# Supplementary material for: LncHOXA10 drives liver TICs self-renewal and tumorigenesis via HOXA10 transcription activation
Source: Mol Cancer. 2018 Dec 13;17:173. doi: 10.1186/s12943-018-0921-y (PMC6293550; doi:10.1186/s12943-018-0921-y)
Supplement: Supplementary file 2 — Table S1. Raw data of all experimental data. (XLSX 518 kb) [file 12943_2018_921_MOESM2_ESM.xlsx]

## Sheet: Figure 1A
Primary data
Tissue Type	HOXA10	HOXA5	HOXC6	HOXD4	HOXD1	HOXC10	HOXB7	HOXD11	HOXB9	HOXA1	HOXA11	HOXA7	HOXD3	HOXA3	HOXB6	HOXB5	HOXD12	HOXB13	HOXC11	HOXD13	HOXD9	HOXC5	HOXA4	HOXC4	HOXD10	HOXA6	HOXA2	HOXC13	HOXB8	HOXC8	HOXB3	HOXB1	HOXB2
Non-Tumor	4.18552	3.56489	3.509	3.65197	4.07899	3.23013	3.84454	3.33782	3.68546	3.79075	3.50654	3.61609	3.64736	3.88205	3.46672	3.52492	3.56535	3.94866	3.83082	3.64978	3.63042	3.44729	4.02458	4.26659	4.51288	3.87874	3.57607	3.81656	4.22878	5.47938	3.67559	3.81766	4.29893
Non-Tumor	3.63915	3.97463	3.68551	3.59408	3.91584	3.54773	3.67262	3.39629	3.13692	3.80647	3.48825	3.47184	3.50876	3.7034	3.26072	3.77475	3.35059	3.40707	4.06637	3.38901	3.80206	3.57038	3.83055	3.93277	3.31945	3.81464	3.41095	3.76126	3.27355	4.6438	3.66476	3.57577	4.44961
Non-Tumor	3.84414	3.82443	3.5061	3.67499	4.10643	3.57932	3.89919	3.46565	3.18018	3.49835	3.56615	3.45954	3.31255	3.68405	3.47644	3.41197	3.28993	3.50827	3.78077	3.44643	3.74944	3.72973	3.94947	3.95449	3.43384	3.48347	3.3951	3.64505	3.28779	4.85134	3.80858	3.54299	5.09514
Non-Tumor	3.59359	3.83944	3.45492	3.78199	4.05496	3.59867	3.71059	3.55749	3.44736	3.76218	3.76359	3.4374	3.46618	4.25599	3.3579	3.36825	3.23001	3.71376	3.81732	3.53491	4.09289	3.94644	3.85826	3.92435	3.83482	3.63692	3.44249	3.69062	3.45779	4.41164	3.9201	4.18941	4.99729
Non-Tumor	3.54287	3.75377	3.38754	3.65457	3.91511	3.5578	4.13257	3.57699	3.16705	3.63183	3.50532	3.17701	3.29078	3.49609	3.51461	3.5802	3.19997	3.46739	3.64733	3.38126	3.74413	3.55271	3.80074	3.78241	3.55855	3.3233	3.33642	3.47646	3.28522	4.17269	3.73314	3.49649	6.07803
Non-Tumor	3.52085	3.60009	3.42441	3.49497	4.12021	3.46288	3.55433	3.49199	3.32999	3.51949	3.4566	3.31994	3.24333	4.12005	3.61722	3.69604	3.20486	3.66033	3.99922	3.31294	4.08105	3.67005	3.86148	3.63469	3.79827	3.48121	3.41019	3.3453	3.45385	4.73938	4.17592	3.85414	5.12674
Non-Tumor	3.64354	3.52805	3.36011	3.57608	4.14864	3.61219	3.48487	3.23106	3.43039	3.51306	3.76797	3.43872	3.29577	3.86422	3.43691	3.55305	3.35037	3.5882	3.80741	3.40755	3.58281	3.85035	3.88316	3.81525	3.55042	3.46687	3.35742	3.50156	3.27476	4.3388	3.92977	3.61666	4.77132
Non-Tumor	3.65972	3.61162	3.60844	3.75897	4.1371	4.08338	3.53055	3.58298	3.2864	3.59613	3.59415	3.65699	3.37006	3.75929	3.39545	3.69094	3.44183	3.6559	4.117	3.67663	4.00922	3.82593	4.0565	3.99664	3.50064	3.58669	3.65192	3.32733	3.48733	4.39269	3.66577	3.77591	4.86311
Non-Tumor	4.52152	4.71513	3.70512	4.15594	4.49111	3.60238	4.00748	4.27459	3.78841	3.6009	3.60829	3.3125	3.32548	3.77163	3.80757	3.51576	3.25199	4.11273	3.89483	3.91331	4.1507	5.42811	4.52152	4.09528	3.88857	3.64105	3.56992	3.90229	4.00501	4.86792	4.18009	4.08088	4.25405
Non-Tumor	4.85726	4.9497	3.9432	4.50526	4.15571	3.9096	4.28738	4.19742	3.75817	3.43212	3.35813	3.6487	3.60247	3.84808	3.78146	3.68062	3.24686	4.84525	3.97996	4.07684	5.00067	4.42835	4.39175	5.40926	4.12655	3.19051	4.28567	3.3447	3.74593	4.5261	4.26479	3.86054	4.75636
Non-Tumor	3.39597	3.34737	3.14141	3.40173	3.94452	3.38583	3.59366	3.36789	3.21383	3.16751	3.29945	3.3582	3.28374	3.53215	3.87536	3.56736	3.27599	3.63613	3.68626	3.63932	3.3555	3.78339	3.95293	3.92529	3.41702	3.81151	3.42931	3.3413	3.55207	4.20891	3.849	4.01879	4.14558
Non-Tumor	3.5811	3.65531	3.24826	3.02374	4.04428	3.44205	3.62441	3.49296	3.3985	3.31062	3.53669	3.19173	3.18265	3.7814	3.43369	3.75667	3.38468	3.48144	3.75335	3.79859	3.93023	3.76124	3.79949	3.76496	3.58707	3.56978	3.4771	3.52993	3.71785	4.17008	3.90146	4.02895	3.9573
Non-Tumor	3.25385	3.95376	3.30159	3.23344	3.76959	3.48162	3.66848	3.49785	3.18298	3.42955	3.34683	3.23329	3.38487	3.59595	3.6328	3.52777	3.38431	3.32837	3.72929	3.68014	3.33948	3.44807	3.75988	3.68941	3.32464	3.16492	3.39262	3.46987	3.36712	3.93484	3.76438	3.50371	5.04853
Non-Tumor	3.71779	3.68206	3.67109	3.25055	3.68956	3.20362	3.76733	3.49448	3.38998	3.13537	3.54314	3.47812	3.50338	3.36986	3.37955	3.47634	3.56803	3.44693	4.00841	4.27267	3.48107	3.32557	3.89319	3.62604	3.75294	3.56638	3.23009	3.30242	3.48475	3.93224	3.74143	4.15602	4.1754
Non-Tumor	3.33083	3.5844	3.62429	3.21077	3.88189	3.58531	3.63264	3.3996	3.32835	3.42869	3.48825	3.41145	3.38042	3.58951	3.6268	3.6999	3.45767	3.55946	3.95415	4.03625	3.63485	3.59901	3.72883	3.935	3.48315	3.42654	3.619	3.18918	3.15936	4.46073	3.51012	3.84479	4.44873
Non-Tumor	3.51902	3.19123	3.41294	3.16483	3.83812	3.37655	3.69117	3.43556	3.00841	3.15036	3.56014	3.28254	3.5052	3.69243	3.73267	3.93105	3.27162	3.69204	3.71339	3.81137	3.66416	3.69873	3.59309	4.0559	3.40256	3.38614	3.69305	3.30422	3.42489	3.99246	3.64658	3.70468	4.61102
Non-Tumor	3.562	3.3035	3.13276	3.40133	4.1338	3.34613	3.39722	3.42611	3.38802	3.23527	3.51449	3.40329	3.26587	3.72163	3.53232	3.79131	3.50997	3.49861	3.78166	3.9879	3.55931	3.5287	3.76993	3.91354	3.64709	3.43954	3.67157	3.26517	3.26779	4.52573	3.58496	3.60587	4.12543
Non-Tumor	3.35219	4.01152	3.43888	3.46816	3.91821	3.10277	3.55363	3.3812	3.27474	3.26384	3.35415	3.34325	3.40043	3.84146	3.64078	3.51166	3.36248	3.43064	3.52866	3.59033	3.40071	3.42939	3.91022	3.8899	3.3554	3.62189	3.60563	3.35433	3.41543	3.90687	3.50691	3.59536	4.52075
Non-Tumor	3.39841	3.43741	3.33537	3.22142	4.01129	3.37238	3.58307	3.47427	3.12678	3.19673	3.5047	3.32443	3.2925	3.60856	3.52474	3.44847	3.25624	3.28576	3.31515	3.76311	3.52893	3.70405	3.60317	3.78447	3.29022	3.42632	3.39379	3.1758	3.38098	4.12072	3.5007	3.85083	4.05299
Non-Tumor	3.4824	4.09715	3.27428	3.63555	4.06463	3.48361	3.59741	3.6156	3.50824	3.33434	3.76049	3.94782	4.31328	3.6902	4.0427	3.84824	4.11819	4.32872	3.90282	5.24695	3.70195	3.60571	3.678	3.79025	3.45419	4.16608	3.46769	3.665	4.78118	4.65252	3.96297	5.09827	4.44394
Non-Tumor	3.47957	3.52273	3.48066	3.5919	3.99446	3.28089	3.31852	3.62894	3.4867	3.55062	3.64409	3.32135	3.50979	3.73337	3.57515	4.20795	3.29092	3.5047	3.82219	4.30449	3.44929	3.73895	3.48074	3.80614	3.39682	3.66052	3.77808	3.41244	3.26368	4.17682	3.9598	4.01521	4.18018
Non-Tumor	3.60316	3.95657	3.48463	3.62622	4.03468	3.43733	3.7332	3.92692	3.41224	3.17328	3.9497	3.62698	3.61306	3.54782	3.57697	4.43086	3.54774	3.81226	4.17546	4.31141	3.46151	3.51482	3.69581	4.2944	3.66893	4.01624	3.38346	3.4955	3.58329	4.23781	4.03051	4.28457	4.91814
Non-Tumor	3.32462	3.85372	3.2542	3.6113	3.68302	3.39263	3.51297	3.67167	3.53459	3.15293	4.10156	3.50868	3.46609	3.81333	3.50408	3.97964	3.57378	3.82312	4.21872	3.9773	3.45632	3.89829	3.67594	3.93107	3.47372	3.70732	3.44637	3.56057	3.67602	4.02399	3.89916	4.17067	4.58379
Non-Tumor	3.5876	3.5191	3.89565	3.82917	3.82322	3.47974	3.52371	3.96533	3.37787	3.47152	3.69525	3.49259	3.73317	3.46077	3.66397	3.75336	3.39451	4.0313	4.11357	4.0491	3.7598	3.77449	4.13606	3.58059	3.8497	4.47351	3.77902	3.57693	3.73417	4.931	3.85919	3.99239	5.01509
Non-Tumor	3.21201	3.29186	3.31662	3.5048	4.06996	3.29663	3.52251	3.34552	2.94053	3.46157	3.72156	3.21373	3.44462	3.54021	3.68745	3.19424	3.06143	3.41634	3.61008	3.57697	3.78313	3.51864	3.88888	3.83805	3.28764	3.58268	3.1604	3.30318	3.34322	4.00148	3.49992	3.47445	4.256
Non-Tumor	3.4444	3.20645	3.57336	3.48058	3.99033	3.45122	3.71599	3.6773	3.50964	3.45678	3.43206	3.18063	3.02221	3.53673	3.56107	3.6597	3.38612	3.36837	3.64102	3.76253	3.91344	3.34385	3.53654	3.88342	3.37044	3.77651	3.44775	3.40304	3.67607	4.11219	3.57355	3.38897	4.66047
Non-Tumor	3.44762	3.49069	3.51576	3.47734	3.83696	3.49958	3.62193	3.59212	3.34193	3.43222	3.61107	3.23581	3.32907	3.69244	4.04251	4.2649	3.5474	3.90158	3.68039	3.69749	4.06039	3.45236	4.06042	4.06327	3.53238	3.4925	3.70193	3.63504	3.10231	4.63162	3.72635	4.0407	4.27589
Non-Tumor	3.66631	3.40873	3.22337	3.48226	3.89985	3.44524	3.47484	3.51197	3.18615	3.37513	3.53051	3.31957	3.16793	3.59916	3.94912	4.02498	3.52464	3.39844	3.32602	3.60029	3.39866	3.49413	3.63666	4.03287	3.55033	3.48732	3.64631	3.42943	3.39801	3.95516	3.6268	4.30045	4.48242
Non-Tumor	3.2698	3.23926	3.44057	3.45699	3.93243	3.14066	3.47637	3.34104	3.10554	3.20062	3.39808	3.1024	3.50514	3.77836	3.5433	3.55207	3.28198	3.676	3.58306	3.65965	3.45386	3.56663	3.67334	3.86078	3.23292	3.38462	3.39036	3.19989	3.63916	3.9585	3.5236	3.54481	4.28291
Non-Tumor	3.53517	3.43426	3.49154	3.40515	4.22514	3.4878	3.64525	3.98164	4.12168	3.082	4.04417	4.04678	3.79686	3.49496	3.72175	3.67062	4.30181	3.75676	4.33153	4.71005	3.39596	3.43156	3.72406	4.29291	3.74924	3.78118	4.34773	3.10309	4.53305	4.49259	3.75119	3.40948	4.63287
Non-Tumor	3.52802	5.27606	3.2732	3.74603	4.04192	3.25345	3.55395	3.41806	3.66609	3.12277	3.64638	3.35041	3.44171	3.5955	3.96668	4.39421	3.59155	3.54067	3.56153	3.73997	3.16304	3.22535	3.77579	3.83289	3.36607	3.26139	3.509	3.02144	3.46776	3.76472	3.58372	3.30489	4.56782
Non-Tumor	3.47596	3.49563	3.28829	3.48514	4.5078	3.2341	4.32822	3.30419	3.26095	3.29735	4.1537	3.46567	3.58195	3.63915	3.89539	3.58066	3.72846	3.46386	3.59126	4.44294	3.84274	3.32486	3.58502	3.9799	3.60267	3.57146	3.22708	3.59374	3.61995	4.10016	4.25575	3.66879	4.07134
Non-Tumor	3.63836	3.48299	3.62341	3.6636	4.09111	3.12728	3.7149	3.40805	3.32449	3.22432	3.5313	3.19845	3.53537	3.40007	3.77091	3.98767	3.74276	3.11203	3.91598	3.94617	3.41362	3.2865	3.48706	3.74555	3.31963	3.50808	3.32107	3.2186	3.43954	3.8045	3.47649	3.4781	4.25375
Non-Tumor	3.4061	3.45844	3.44663	3.4938	3.50432	3.3283	3.4809	3.63601	3.40621	3.31105	4.01174	3.48249	3.60323	3.88503	3.46184	3.57833	3.4505	3.86177	3.74584	3.51239	3.40776	3.77951	3.66495	4.0004	3.50713	3.6498	3.5322	3.33709	3.59358	4.30143	3.7941	3.49863	4.1541
Non-Tumor	3.88927	4.02655	3.89229	3.28648	4.26817	3.98478	4.50703	4.01321	3.99761	3.50392	5.66856	3.98249	4.10717	4.0372	5.12313	4.14839	5.92447	3.65591	4.64967	6.76685	3.38007	4.00968	3.9782	5.14676	5.31644	5.91203	4.27014	3.26841	5.35561	5.59547	4.27704	5.3574	4.22623
Non-Tumor	3.58212	3.38931	3.52655	3.50977	3.88118	3.44305	3.50804	3.60554	3.25025	3.15523	3.68862	3.7865	3.40845	4.01761	4.13635	4.72082	3.54718	3.65398	4.52904	4.68803	3.78034	3.63712	3.95798	4.10308	3.33675	3.84493	4.97645	4.23778	3.91092	4.40457	3.84838	4.21869	4.06807
Non-Tumor	3.6518	3.63794	3.43706	3.33587	4.21148	3.39651	3.66406	3.7208	3.43178	3.30662	3.49979	3.47335	3.32295	3.85205	3.61226	3.61454	3.7314	3.76345	3.88067	4.08242	3.58301	3.26073	3.78171	4.03757	3.80491	3.4261	3.48974	3.4214	3.87521	4.81465	4.05438	4.74248	4.07463
Non-Tumor	3.4167	3.6589	3.47925	3.57972	3.78591	3.44159	3.79039	3.37122	3.51325	3.30586	4.91262	3.5233	3.85123	3.47231	3.85695	5.206	3.34019	3.66653	3.52228	5.45705	3.78289	3.68152	3.73348	3.87801	4.18376	3.98461	3.45337	3.1698	5.18488	4.24796	3.88093	5.19394	4.60111
Non-Tumor	3.47115	3.63894	3.38946	3.18288	3.91898	3.42351	3.68436	3.48481	3.35765	3.38975	3.55189	3.40616	3.29793	3.64801	3.66907	3.25832	3.38236	3.43153	3.83802	3.68456	3.18117	3.41243	3.59591	3.89265	3.33276	3.39809	3.34088	3.30971	3.52969	3.80993	3.50759	3.33316	4.13399
Non-Tumor	3.63712	4.17589	3.4333	3.3554	4.24208	3.51308	4.26741	4.07782	3.24318	3.40498	4.10388	3.44388	3.39702	3.57885	4.14729	3.87493	3.45484	3.39813	4.33	4.00757	3.44592	3.73524	3.61004	4.18087	3.71367	3.87772	3.41919	3.37293	3.50115	4.50305	3.43581	4.21982	3.97673
Non-Tumor	3.4973	3.24337	3.26056	3.35892	4.01367	3.34012	3.73952	3.60857	3.34865	3.10428	3.81331	3.29798	3.41578	3.65032	3.71892	3.65564	3.97276	3.35465	3.83917	4.40872	3.47792	3.47475	3.71979	4.05527	3.41108	3.57758	3.31837	3.14578	3.50131	3.94291	4.20627	4.36796	3.9883
Non-Tumor	3.53413	3.66204	3.20894	3.37358	3.95019	3.31341	3.52154	3.60487	3.39065	3.14572	3.78355	3.20845	3.4702	3.43418	3.59629	3.74786	3.65609	3.45474	3.47613	3.86251	3.36082	3.59418	3.45068	4.40707	3.32102	3.79433	3.85653	3.20986	4.05241	4.01683	4.26245	3.47283	4.43175
Non-Tumor	4.0261	3.79015	3.43729	3.82946	4.0501	3.50809	3.65433	4.22127	3.71512	3.76667	4.2486	3.63118	3.4087	3.35472	3.66377	4.03995	4.20014	4.3703	4.59201	5.58482	3.81905	3.43834	4.17836	3.80813	4.68916	4.28382	3.48855	3.43632	4.52099	4.55818	3.73327	3.95168	5.32583
Non-Tumor	3.88213	3.86509	3.58991	3.67774	4.00313	3.54429	3.80571	3.72755	3.19989	3.24919	3.37273	3.51041	3.53633	3.47829	3.74881	3.79101	3.4614	3.69889	4.25433	4.36235	3.47684	3.58873	3.69604	3.85155	3.57051	3.73519	3.48266	3.05046	3.76409	4.19475	3.45226	3.67155	4.66071
Non-Tumor	3.53785	3.76464	3.49708	3.47429	4.04903	3.48675	3.86857	3.87044	3.33667	3.3069	3.45553	3.54275	3.15866	3.68541	3.88789	3.53863	3.4019	3.72144	4.25181	3.80753	3.71756	3.58101	3.489	4.34983	3.47527	3.3048	3.34767	3.31445	3.76174	4.27165	3.81675	3.81604	4.56512
Non-Tumor	3.88061	3.35605	3.3207	3.25935	4.00157	3.55091	3.99505	3.83723	3.29558	3.31408	3.48986	3.33092	3.25829	3.61243	3.48026	3.78026	3.8447	3.66758	3.89479	4.26041	3.68978	3.90512	3.7885	3.94475	3.75864	3.59972	3.69339	3.43467	4.70576	4.2661	4.27592	4.48395	4.7334
Non-Tumor	3.53018	3.50005	3.56717	3.33827	3.73225	3.26569	3.83771	3.51111	2.95902	3.30161	3.51028	3.31846	3.36028	3.51692	3.68155	3.76654	3.466	3.36377	3.66231	3.72895	3.42126	3.39147	3.87399	4.19085	3.35103	3.56748	3.50517	3.41948	3.40702	3.99812	3.60208	3.39661	4.47675
Non-Tumor	3.39814	3.32347	3.16181	3.4462	3.9666	3.66099	3.42829	3.28907	3.19912	3.26892	3.50941	3.23559	3.21782	3.68614	3.51283	3.66336	3.17886	3.52165	3.67301	3.64974	3.67248	3.538	3.71636	3.90916	3.22566	3.48247	3.66042	3.15868	3.15893	4.11999	3.90608	3.73975	4.24792
Non-Tumor	3.37613	3.83867	4.02152	3.73298	4.91842	3.90466	4.59934	3.47957	3.51919	3.56013	3.86024	3.48838	3.32383	4.30689	4.33364	4.12389	4.21771	3.29711	4.09595	3.86217	3.47076	3.46048	3.81609	4.69471	3.15092	3.28515	3.26311	3.30454	3.03882	4.06561	4.1064	2.913	6.83217
Non-Tumor	3.31248	3.50373	3.79652	3.38167	4.28612	3.53926	3.51934	3.77966	3.27781	3.50571	3.62707	3.49607	3.28537	3.85088	3.52941	3.73895	3.57491	3.69822	3.80174	3.86247	3.49839	3.39147	3.84112	4.1786	3.40991	3.51508	3.3101	3.09033	3.60548	4.4538	3.77157	3.78007	4.50891
Non-Tumor	3.34761	3.40782	3.44612	3.36539	3.79155	3.36317	3.77981	3.9172	3.75598	3.42398	3.60068	3.57524	3.24755	3.53211	3.70996	3.35226	3.43678	3.49455	3.60626	3.56196	3.68358	3.55193	3.85783	4.28437	3.4874	4.14467	3.26796	3.01266	3.19168	3.9431	3.55465	4.2314	4.51541
Non-Tumor	3.49254	3.63394	3.75513	3.25212	4.03848	3.28148	3.58775	3.56022	3.32486	3.30601	3.63394	3.23084	3.2341	3.50764	3.7321	3.69071	3.53549	3.66938	3.77524	3.63708	3.55748	3.43053	3.8197	4.16347	3.40181	3.47752	3.55563	3.47272	3.0771	4.50865	3.73893	3.7966	4.18627
Non-Tumor	3.36105	3.58146	3.99203	3.47202	4.27276	3.64753	3.68322	3.73248	3.33073	3.23206	3.46741	3.31149	3.34782	4.17769	3.98265	4.25613	3.46935	3.91845	3.78261	4.07409	3.72982	3.19994	4.10765	4.27976	3.82229	3.52679	3.57138	3.73428	3.15441	4.2194	3.71602	3.78865	4.09774
Non-Tumor	3.42106	3.62979	3.44975	3.40229	4.06321	3.46561	3.88413	3.52769	3.52855	3.26033	3.40245	3.15023	3.49836	3.77349	3.49963	3.87941	3.32168	3.41216	4.02549	3.44475	3.66847	3.71856	4.00498	4.35241	3.49232	3.44948	3.75983	3.7236	3.3852	4.43396	3.78224	3.57897	4.33586
Non-Tumor	3.48496	3.44736	3.49744	3.36883	4.03244	3.39681	3.88384	3.45801	3.58553	3.53809	3.79915	3.1492	3.18792	3.55472	3.48861	3.40737	3.48219	3.6545	3.79167	3.52797	3.69072	3.76525	3.89981	4.49376	3.6194	3.80993	3.37787	3.70162	3.24846	4.77898	3.64783	3.68842	3.97951
Non-Tumor	3.36142	3.63235	3.62414	3.67022	4.22052	3.48471	3.869	3.83369	3.30279	3.54664	3.73813	3.4199	3.36527	3.52688	3.97218	3.5617	3.42145	3.5975	4.01243	3.64117	3.42515	3.42721	3.93353	4.22554	3.4232	3.42306	3.58229	3.40451	3.28588	4.04806	3.76097	3.70851	4.85056
Non-Tumor	3.35167	3.36651	3.33728	3.4107	3.9811	3.53093	3.61729	3.33391	3.39689	3.43747	3.50731	3.17588	3.19037	3.62578	3.52107	3.57589	3.25065	3.56356	3.51328	3.32672	3.52988	3.40728	3.7842	4.17144	3.15484	3.50967	3.37971	3.3447	3.214	4.00108	3.62262	3.81544	4.46124
Non-Tumor	3.34623	3.38875	3.41977	3.55053	3.96659	3.55521	3.64052	3.56556	3.18319	3.24792	3.44026	3.49631	3.27564	3.60644	3.51372	3.77109	3.45052	3.46052	3.84541	3.79939	3.56253	3.61875	3.87679	4.05828	3.38095	3.7106	3.39257	3.18863	3.16773	4.17882	3.84001	3.56495	4.62671
Non-Tumor	3.46161	3.39681	3.45235	3.46219	4.05216	3.52759	3.74057	3.46678	3.56789	3.30132	3.34666	3.4455	3.48053	3.58632	3.7956	3.43261	3.42648	3.73588	3.38573	3.65299	3.4551	3.46678	3.84702	4.26843	3.34658	3.65796	3.4426	3.46941	3.37674	4.02603	3.80187	3.43693	4.29171
Non-Tumor	3.55204	3.10837	3.34663	3.68541	4.40541	4.559	4.41301	4.05525	3.84678	2.97953	4.28968	4.0356	4.10795	4.55276	3.96029	4.53096	4.91793	4.01901	4.42443	4.0941	3.70396	3.62688	3.54179	5.15756	3.71086	3.75878	4.36179	3.71407	5.18696	4.92918	4.15806	3.48753	4.08477
Non-Tumor	3.63087	3.51684	4.59386	3.5374	5.11504	4.76845	4.75297	3.67781	3.99068	3.36914	4.50116	4.05333	4.11173	4.29907	4.01762	4.21796	5.06505	4.35535	5.40219	4.64879	3.27633	3.30901	3.74096	5.11257	3.84585	3.78353	3.61087	3.39355	4.11886	4.28486	4.28867	3.5174	4.09891
Non-Tumor	3.49822	3.62549	3.76736	3.59682	4.09561	3.47735	3.86973	3.59566	3.39515	3.30102	3.3567	3.45687	3.37128	3.73254	3.98471	3.43304	3.33395	3.67854	4.02072	3.60533	3.50402	3.38565	4.08537	4.17613	3.25561	3.59533	3.53733	3.30088	3.19968	4.48028	3.53165	3.38735	4.55228
Non-Tumor	3.49724	3.45269	3.38182	3.53689	4.09458	3.58909	3.667	3.62419	3.31703	3.51917	3.45315	3.478	3.45948	3.86489	3.73298	3.68916	3.44089	3.55053	3.49398	3.60613	3.7148	3.68435	3.95435	4.03764	3.2535	3.52216	3.34326	3.39675	3.31835	4.25524	3.64764	3.61502	4.43767
Non-Tumor	3.40688	3.22136	3.54435	3.58591	4.16038	3.43786	3.64327	3.73747	3.38725	3.43268	3.5853	3.07487	3.29134	3.56524	3.33236	3.66306	3.35916	3.4416	3.92356	3.53595	3.71192	3.62269	4.34873	4.06121	3.40357	3.41486	3.65516	3.20498	3.27106	4.58557	3.87444	3.66876	4.43908
Non-Tumor	3.58693	3.38319	3.73139	3.66574	4.16018	3.83624	3.49935	3.46424	3.45804	3.56083	3.37625	3.34485	3.19405	3.84144	3.66188	3.47981	3.32137	3.46153	3.74343	3.73784	3.57139	3.41875	3.93904	3.91205	3.27106	3.52449	3.45577	3.35409	3.00536	4.54317	3.60862	3.87066	4.35687
Non-Tumor	3.4773	3.64736	3.47302	3.49307	3.97625	3.45036	3.54642	3.38661	3.32181	3.42481	3.49168	3.25845	3.22067	3.88128	3.72832	3.44693	3.34285	3.43146	3.60562	3.48594	3.36122	3.33327	4.10191	4.23918	3.33339	3.72941	3.56128	3.55566	3.08278	4.16145	3.39954	3.68795	4.46104
Non-Tumor	3.49389	3.15109	3.50517	3.4553	4.18805	3.70964	3.77407	3.63494	3.24301	3.46854	3.54402	3.4253	3.32686	3.61605	3.51367	3.57454	3.32627	3.47447	3.93018	3.45508	3.52984	3.48438	4.01559	4.43846	3.22239	3.39871	3.24284	3.41097	3.10208	4.35053	3.65286	3.61264	4.69561
Non-Tumor	3.53337	3.21044	3.47705	3.16232	4.12452	3.76949	3.59228	3.44199	3.34637	3.5737	3.63992	3.38781	3.44394	3.63662	3.67321	3.29009	3.36342	3.82094	3.97824	3.83171	3.55944	3.28944	3.90993	4.19625	3.33654	3.6104	3.50294	3.54414	3.34317	4.34576	3.61052	3.86681	4.45138
Non-Tumor	3.46009	3.21342	3.31366	3.3995	4.68107	3.91994	4.22746	3.52177	3.29723	3.40804	3.74963	3.24998	2.98105	5.09178	3.94132	3.29211	4.0558	3.58785	3.43941	3.52917	3.50121	3.80792	4.37883	4.10329	3.54671	3.49087	3.63979	3.69779	3.78551	4.22664	4.21062	3.78873	4.1553
Non-Tumor	3.37741	3.26186	3.57605	3.22683	4.16182	3.75157	3.62625	3.4082	3.70819	3.33677	3.67886	3.28055	3.56697	3.76343	3.61867	3.70964	3.96685	3.77622	3.81242	3.53197	3.5425	3.89714	3.93333	4.57469	3.93176	3.46609	4.01557	3.88684	3.34551	4.24685	4.00331	3.33212	4.20393
Non-Tumor	3.51026	3.38708	3.87982	3.39898	4.40577	3.85962	3.95289	3.55859	3.65341	3.25311	3.32843	3.41465	3.35646	3.62589	3.74776	3.77611	3.87202	3.62417	3.76461	3.40725	3.64188	3.42089	3.69351	4.35922	3.26944	3.23969	3.54965	3.16617	3.19073	4.6156	3.81738	3.3505	4.59256
Non-Tumor	3.65082	3.7871	3.63838	3.65202	4.34513	3.67489	4.29187	3.859	3.25929	3.50937	3.7455	3.50535	3.61408	3.65149	3.93716	3.83388	3.75961	3.92741	3.73898	3.99484	3.33222	3.63469	4.21858	4.24631	3.48384	3.60318	3.51291	3.39406	3.42265	4.4827	3.66424	3.24399	4.2861
Non-Tumor	3.62304	3.55058	4.11094	3.74535	4.68117	3.48729	3.87937	3.71594	3.52539	3.17526	3.77566	3.42843	3.85115	3.83167	3.98475	3.79595	3.92938	3.54656	4.27726	3.98103	3.88557	3.50464	3.98221	4.94637	3.18871	3.63952	3.58633	3.31989	3.36799	4.81608	3.99076	3.79595	3.88607
Non-Tumor	3.50321	3.58932	3.89387	3.81118	4.09484	3.65062	3.69308	3.74363	3.54782	3.5887	4.26053	3.50679	3.40315	3.52431	3.97554	3.84174	3.81722	3.50247	3.77316	3.94737	3.75216	3.62725	4.41741	4.37936	3.44493	3.58614	3.67882	3.52399	3.29364	4.63296	3.67286	3.61152	5.16766
Non-Tumor	3.35341	3.41115	3.93168	3.46491	4.11831	3.55623	3.79947	4.07392	3.31339	3.50647	3.24329	3.33615	3.50408	3.74055	3.50097	3.68188	3.60381	3.26206	3.86686	3.61889	3.5923	3.61471	4.07206	4.50782	3.10517	3.56013	3.21947	3.50897	3.15984	4.20206	3.9782	3.46206	4.22089
Non-Tumor	3.33945	3.25817	3.77399	3.44442	4.06325	3.56163	4.06772	3.36399	3.25882	3.51281	3.41683	3.43157	3.20034	3.3696	4.00028	3.60659	3.31263	3.25112	3.65888	3.73943	3.18706	3.54416	3.94032	3.87029	3.31564	3.58934	3.3863	3.33507	3.0272	4.21493	3.44814	3.35479	4.2035
Non-Tumor	3.50734	3.39958	3.5135	3.50043	3.98982	4.27031	3.46225	3.72837	3.4043	3.4831	3.70042	3.27805	3.34226	3.77618	3.5216	3.62932	3.36211	3.42038	3.65997	3.98701	3.28339	3.42369	3.9251	3.99237	3.67767	3.60697	3.4664	3.62388	3.61583	4.83969	3.95088	3.65213	4.20357
Non-Tumor	3.49595	3.33146	3.30099	3.36339	4.08436	3.64724	3.67414	3.45179	3.2756	3.48383	3.35902	3.171	3.23071	3.50722	3.60062	3.67388	3.27177	3.31427	3.85802	3.5976	3.34349	3.40172	3.88781	3.77134	3.11329	3.34659	3.52932	3.57836	3.18716	4.14927	3.77468	3.49935	4.50965
Non-Tumor	3.4747	3.45372	3.67196	3.29469	4.12488	3.49093	3.85554	3.88236	3.105	3.50114	3.53287	3.50721	3.43129	3.81853	3.58834	3.80661	3.33605	3.64522	3.78044	3.95846	3.68676	3.52557	4.21799	4.12311	3.51257	3.75262	3.51807	3.18739	3.08926	4.37675	3.5797	3.65132	3.98117
Non-Tumor	3.78115	3.61428	4.00435	3.48455	4.78224	4.61109	4.55371	4.38693	3.6537	3.82235	4.31379	3.55771	3.35296	4.72075	4.38693	3.62595	4.30577	4.2532	3.57038	3.40616	3.19189	3.48927	4.46102	5.36784	4.60616	3.24104	4.82004	3.08434	4.11374	3.92766	4.54394	3.31701	4.50765
Non-Tumor	3.60928	3.39733	3.64679	3.5331	4.18173	3.37831	3.5331	3.70347	3.54026	3.52177	3.5905	3.28826	3.47769	3.54793	3.92536	3.71169	3.77185	3.524	3.30429	3.5331	3.55059	3.69683	4.36486	4.62018	3.58484	3.82846	3.57234	3.54446	3.43274	4.00925	4.41139	3.57897	4.13939
Non-Tumor	3.90396	3.33933	3.6656	3.44443	4.29591	4.28583	3.99382	3.86378	3.29395	3.30204	3.51143	3.18669	3.26815	3.96036	3.60529	4.02369	3.96036	3.68664	4.14578	3.56005	3.80287	3.97662	4.14578	3.98094	3.49403	3.83016	3.43052	3.34144	3.22641	4.2686	4.02235	3.72543	4.17065
Non-Tumor	3.41123	3.25441	3.81908	3.46981	4.28909	3.613	3.64674	3.90136	3.51177	3.2644	3.43366	3.6609	3.29479	3.80727	3.923	3.75945	4.1809	3.79679	4.03279	4.03253	3.39727	3.64816	4.4097	4.0317	3.69995	3.55036	3.57944	3.81226	3.39822	4.78659	3.45793	4.0559	4.2329
Non-Tumor	3.39617	3.34542	3.26161	3.69369	4.05333	3.73343	3.53137	3.56393	3.4457	3.62974	3.28817	3.23949	3.25236	3.59388	3.75728	3.64343	3.41761	3.36699	3.43263	3.67594	3.82033	3.56513	3.8976	3.99621	3.52342	3.44093	3.46738	3.30924	3.08553	4.45367	3.66863	3.47565	4.66177
Non-Tumor	3.55345	3.35443	3.29064	3.68789	4.41672	3.7172	3.58276	4.02836	3.53149	3.56735	4.00377	3.16529	3.38019	3.90477	3.3851	4.06203	3.29849	3.38253	3.759	3.90065	3.49499	3.63116	4.06203	4.49583	3.48118	3.28895	3.75858	3.38184	3.38375	4.49583	4.06937	3.59863	4.34191
Non-Tumor	3.75885	3.52994	3.92935	3.30599	4.27751	3.71028	4.19106	3.76507	3.7318	3.40569	3.31137	3.25538	3.26196	3.77721	3.52205	3.4172	3.46401	4.0844	3.54701	3.78651	3.45908	3.64344	4.08507	4.25525	3.32604	3.56926	3.72609	3.41633	3.27951	4.77979	3.73192	4.35404	4.18675
Non-Tumor	3.80276	3.6247	3.54247	3.61755	4.15303	3.68002	4.02315	3.87553	3.87865	3.29563	3.89033	3.56914	3.79647	3.64226	3.68002	3.78796	4.05595	3.95647	3.72753	4.31788	3.53922	3.49437	4.51492	4.12732	3.55259	3.64247	3.606	3.48235	3.57682	4.84182	4.00283	3.91949	4.538
Non-Tumor	3.48115	3.39191	3.54514	3.61428	4.12229	3.84995	3.64911	3.39191	3.28797	3.21136	3.30924	3.30414	3.29834	3.66782	3.66424	3.8305	3.39191	3.46744	4.02493	3.69182	3.35128	3.4663	3.56152	4.19356	3.31726	3.69559	3.4313	3.30276	3.31388	4.38071	3.97317	3.87096	4.17338
Non-Tumor	3.55279	3.92696	3.50214	3.74706	4.3381	3.70966	3.53637	3.56607	3.6151	3.33049	3.48595	3.4615	3.35182	3.65316	3.45287	3.92445	3.60455	3.49094	3.87697	3.52599	3.54263	3.45287	4.15177	3.96254	3.42599	3.72525	3.37842	3.48618	3.40211	4.55658	3.53605	3.61432	4.7358
Non-Tumor	3.69486	3.37281	3.44035	3.44907	4.29079	4.10881	3.9624	3.50407	3.37252	3.56947	3.35812	3.13336	3.36879	3.78154	3.62569	3.45159	3.58113	3.34284	3.86363	3.69874	3.60065	3.3833	3.93613	3.92459	3.50964	3.58855	3.50492	3.40183	3.21405	4.38791	3.70636	3.61035	4.35348
Non-Tumor	3.49603	3.28668	3.80281	3.61653	4.20588	3.84819	4.25067	3.69161	3.76458	3.57602	3.61653	3.41659	3.32704	3.69713	4.13792	3.51164	3.59911	3.56356	3.86849	3.89223	3.90276	3.96704	4.11967	4.39596	3.36531	3.65395	3.3483	3.47732	3.35897	4.48999	4.00987	3.89286	4.60683
Non-Tumor	3.40905	3.75148	3.42284	3.51028	4.33951	3.50838	3.84474	3.54642	3.41569	3.68195	3.70543	3.15945	3.26182	4.0214	3.86115	3.84821	3.31235	3.73748	4.20203	3.73684	3.64117	3.89274	4.01396	4.38994	3.59513	3.70209	3.91428	3.68102	3.37795	4.7374	3.60876	4.11737	5.16449
Non-Tumor	3.6616	3.62571	3.4229	3.55058	3.85535	3.63501	3.65545	3.63369	3.23646	3.48996	3.30588	3.4686	3.69503	4.10995	3.6964	3.57462	3.29932	4.07311	3.84528	3.58717	3.59177	3.88221	4.11477	4.56741	3.6862	3.5896	3.52065	3.6802	3.43684	4.33099	3.76292	4.11358	4.36528
Non-Tumor	3.40082	3.27867	3.439	3.57621	4.07704	3.6254	3.70532	3.53507	3.31958	3.46579	3.45649	3.17198	3.17759	3.52041	3.36721	3.75108	3.16342	3.4363	3.75641	3.45632	3.35185	3.59498	3.85478	3.73856	3.62911	3.63973	3.43187	3.43316	3.14815	4.5175	3.8908	3.49762	4.16435
Non-Tumor	3.3016	3.55994	3.44968	3.48273	3.90174	3.46191	3.60307	3.38906	3.25114	3.49751	3.32909	3.13998	3.2491	3.55719	3.54003	3.66696	3.29262	3.36252	3.71379	3.48033	3.26322	3.52878	3.65772	4.1326	3.23811	3.45128	3.4705	3.28799	3.12975	4.15158	3.52404	3.57724	4.89789
Non-Tumor	3.45131	3.63897	3.44988	3.50211	4.09287	3.38178	3.68876	3.34297	3.21203	3.39594	3.43211	3.09317	3.25865	3.57812	3.38248	3.6907	3.18135	3.75081	3.57209	3.79649	3.41073	3.5876	3.72006	3.92717	3.46004	3.77739	3.33903	3.5642	3.19627	4.27105	3.56061	3.56633	4.71566
Non-Tumor	3.57139	3.59378	3.66057	3.68813	4.099	3.55047	3.75917	3.67811	3.31798	3.71336	3.60566	3.23012	3.23057	4.11253	3.58448	3.92778	3.40184	3.55549	4.01618	3.47922	3.78515	3.94733	3.83247	4.46757	3.31889	3.43782	3.53514	3.41432	3.19707	5.36249	4.01102	3.65471	4.2871
Non-Tumor	3.51627	3.55586	3.53955	3.63916	3.98677	3.53998	3.64595	3.59217	3.2434	3.3935	3.3966	3.28109	3.50819	3.80505	3.35845	3.82104	3.38207	3.47101	4.01107	3.56189	3.64049	3.83615	3.80796	3.90473	3.47799	3.61814	3.66751	3.60321	3.15654	4.36803	3.55016	3.64327	4.47261
Non-Tumor	3.41343	3.43398	3.35696	3.49911	4.02039	3.49635	3.92697	3.5668	3.10368	3.50792	3.3751	3.28971	3.08247	3.84887	3.70083	3.45762	3.23738	3.59873	3.92359	3.47208	3.67704	3.57442	3.62819	3.95379	3.38927	3.56914	3.46416	3.4813	3.26605	4.36386	3.72131	3.91926	4.36658
Non-Tumor	3.42193	3.59893	3.46551	3.70663	3.96847	3.62453	3.70194	3.46231	3.12581	3.58974	3.3973	3.18951	3.25225	3.8249	3.60042	3.84823	3.19992	3.50243	3.82788	3.32582	3.36408	3.48951	3.62722	4.0739	3.17284	3.45375	3.48699	3.51772	3.01612	4.53833	3.53705	3.65087	4.74571
Non-Tumor	3.33404	3.72101	3.46201	3.37117	3.85091	3.43016	3.6056	3.33683	3.0939	3.45524	3.4544	3.08354	3.12583	3.78317	3.71781	3.32499	3.22085	3.4712	3.71491	3.48323	3.50606	3.64244	3.95483	3.80283	3.26214	3.32071	3.53473	3.28508	3.38094	4.27195	3.51746	3.37406	4.46759
Non-Tumor	3.80073	3.71535	3.42762	4.03309	4.05138	3.59039	3.54206	3.65067	3.40737	3.81534	3.51024	3.37822	3.44764	4.11654	3.44397	3.42851	3.21273	4.05239	4.08029	3.80465	3.63316	4.03887	3.85287	4.24933	3.49205	3.77809	3.60187	3.68467	3.54477	4.27735	3.87362	4.13824	4.23726
Non-Tumor	3.66242	3.58717	3.50899	3.73917	3.94676	3.49689	3.81682	3.46225	3.28118	3.43681	3.43033	3.35114	3.31134	3.75907	3.55022	3.74527	3.25993	3.5785	4.10381	3.52839	3.56659	3.62097	3.82929	4.05487	3.40778	3.60506	3.39652	3.48148	3.13045	4.596	3.81772	3.90587	4.27398
Non-Tumor	3.33101	3.62295	3.40367	3.31558	3.92154	3.34654	3.62614	3.15732	3.11372	3.33426	3.54776	3.27198	3.32291	3.47118	3.65063	3.52697	3.34597	3.25153	3.7743	3.62906	3.39892	3.40432	3.72971	3.74698	3.38008	3.49546	3.34364	3.54602	3.21265	4.46061	3.57318	3.55784	4.69759
Non-Tumor	3.46639	3.25916	3.46967	3.59461	4.12732	3.46142	3.84915	3.50181	3.12212	3.5749	3.46474	3.17362	3.34222	3.60826	3.46659	3.50061	3.27742	3.60694	3.74542	3.44843	3.31639	3.90461	3.81721	3.97841	3.22332	3.54689	3.53562	3.40144	3.26677	4.40712	3.85527	3.76004	4.44204
Non-Tumor	3.4512	3.51365	3.56924	3.52916	3.85039	3.76055	3.71159	3.44096	3.32379	3.55625	3.46066	3.4654	3.27763	3.98017	3.88475	3.59118	3.47676	3.67816	3.99464	3.86978	3.78128	3.96927	3.81721	4.05549	3.45516	3.9228	3.47991	3.50744	3.30006	4.54603	3.75299	4.54107	4.35578
Non-Tumor	3.3956	3.32315	3.49051	3.77733	4.09458	3.50103	3.51197	3.4374	3.23418	3.42476	3.35044	3.13894	3.31422	3.75125	3.56522	3.33924	3.29703	3.78066	3.98738	3.51628	3.81562	3.55601	3.65929	4.16568	3.51251	3.48849	3.68727	3.55407	3.30466	4.58204	3.90899	3.844	4.81104
Non-Tumor	3.37761	3.52984	3.62344	3.51586	4.19864	3.56739	3.8656	3.26823	3.11485	3.21389	3.66702	3.33648	3.43149	3.77854	3.52993	3.62736	3.35645	3.95066	4.38584	3.68985	3.46297	3.47681	3.75247	3.99128	3.34872	3.60363	3.53243	3.59476	3.36891	4.59886	4.08083	3.77004	4.08083
Non-Tumor	3.5807	3.23751	3.76552	3.86154	4.25699	3.76062	4.01635	3.59374	3.3211	3.24353	3.59904	3.71135	3.50707	3.76266	3.61191	3.89701	3.45895	3.63038	4.40986	3.63151	3.56508	3.93173	3.84106	4.21184	3.58427	3.59865	3.5723	3.7001	3.22048	4.59169	3.73248	3.22966	4.18458
Non-Tumor	3.57853	3.38045	3.56188	3.85506	4.0953	3.47394	3.76727	3.47881	3.22772	3.55036	3.35786	3.40093	3.34504	3.91756	3.51618	3.93684	3.45676	3.31163	4.14476	3.74103	3.75535	3.63569	3.80004	4.07445	3.46359	3.50861	3.60679	3.75319	3.15403	4.31782	3.61811	4.15673	4.62043
Non-Tumor	3.34226	3.45629	3.46973	3.45865	4.04927	3.53196	3.70622	3.51212	3.31905	3.36382	3.39657	3.22874	3.37397	3.73838	3.51823	3.54142	3.41918	3.40794	3.96731	3.40309	3.42139	3.49362	3.78566	4.0087	3.2431	3.53682	3.31786	3.37818	3.28239	4.28657	3.67179	3.41211	4.11835
Non-Tumor	3.28674	3.84575	3.28361	3.62614	3.87885	3.19589	3.4628	3.4219	3.03816	3.37578	3.38213	3.28426	3.1039	3.57069	3.4973	3.44073	3.07095	3.34174	3.5471	3.62247	3.52798	3.62517	3.74988	3.7664	3.15248	3.28974	3.37789	3.4061	3.15146	4.06689	3.41403	3.36948	4.80426
Non-Tumor	3.57572	3.68705	3.59201	3.47925	4.23739	3.83719	3.55164	3.50729	3.33506	3.48385	3.67785	3.24109	3.40189	3.8106	3.46615	3.91013	3.43441	3.69093	3.77793	3.38401	3.65995	3.72275	3.76815	4.27026	3.22881	3.37224	3.39776	3.20565	3.31421	4.29154	4.09918	3.89709	4.32561
Non-Tumor	4.04138	4.22958	4.52872	4.93605	7.46535	3.55467	3.79896	3.55764	3.2864	3.49868	3.50131	3.28336	3.44989	3.76118	3.45376	3.52966	3.3674	3.35558	3.92191	3.60116	3.32054	3.40158	3.73861	4.28979	3.11582	3.34802	3.42981	3.24251	3.20202	4.19074	3.6317	3.28501	4.57824
Non-Tumor	3.43106	3.24732	3.22413	3.35822	3.94055	3.42889	3.85147	3.59847	3.19809	3.58705	3.43732	3.45992	3.66394	3.66526	3.62972	3.72478	3.69108	3.47815	3.88346	3.83972	3.52715	3.38305	3.71317	3.79734	3.23089	3.90873	3.45392	3.33511	3.1116	4.209	3.82234	3.68943	4.03007
Non-Tumor	3.47329	3.66368	3.66149	3.36002	4.09155	3.72867	4.21053	3.44873	3.13613	3.47009	3.48825	3.42546	3.424	3.35168	3.57859	3.94736	3.39554	3.46382	3.84961	3.61417	3.36868	3.64917	3.57724	4.11896	3.41424	3.33564	3.3762	3.24739	3.18395	4.38669	3.81235	3.4875	4.75511
Non-Tumor	3.54748	3.46389	3.43654	3.61935	4.0751	3.42184	3.59687	3.44931	3.27004	3.41458	3.36552	3.19257	3.14619	3.66721	3.48157	4.24819	3.26684	4.06997	4.09676	3.63894	3.77664	3.77196	3.83185	4.61185	3.52814	3.50894	3.32611	3.47729	3.34496	4.73321	3.95652	4.14216	4.83271
Non-Tumor	3.67175	3.62041	3.88202	3.53628	4.21029	3.65134	3.69379	3.53038	3.62579	3.67289	3.62002	3.27706	3.48658	4.06191	3.50776	3.81812	3.50776	3.72791	4.58667	4.05835	3.80249	3.89595	3.77626	4.19865	3.53337	3.52395	3.56422	3.94067	3.41394	5.13232	4.28313	3.82322	4.14865
Non-Tumor	3.53281	3.3659	3.75871	3.48124	4.26089	3.54989	3.58571	3.4357	3.37823	3.88143	3.69799	3.34129	3.25534	3.75027	3.5616	3.53105	3.26291	3.85173	4.09318	4.01008	3.9106	3.54838	3.85427	4.16503	3.6119	3.71426	3.54693	4.10971	3.31377	4.92637	3.96581	4.26965	4.51674
Non-Tumor	3.53446	3.3088	3.42216	3.45645	4.16924	3.81092	3.88804	3.56395	3.33846	3.60195	3.56484	3.2281	3.29951	3.58224	3.38923	3.72586	3.42705	3.3834	3.8492	3.70866	3.48292	3.60818	3.68967	4.02663	3.22404	3.74415	3.42262	3.22886	3.22309	4.5408	3.66385	3.7411	4.16656
Non-Tumor	3.4718	3.53878	3.39486	3.45142	4.02253	3.50976	4.19818	3.56878	3.35349	3.52446	3.41942	3.20596	3.28913	3.50484	3.6039	3.94052	3.24128	3.57076	3.81507	3.52328	3.46992	3.7463	3.74749	3.78906	3.32186	3.47108	3.36209	3.36828	3.30703	4.21585	3.67277	3.62255	4.50189
Non-Tumor	3.58555	3.5583	3.33522	3.40527	4.12149	4.17657	3.56083	3.45197	3.22022	3.52476	3.42386	2.98258	3.45447	3.7222	3.7722	3.69073	3.25007	3.66286	3.95171	3.43503	3.72911	3.83965	3.87599	3.9751	3.48239	3.63844	3.38428	3.60663	3.34648	4.15808	3.62162	3.69785	4.49147
Non-Tumor	3.34521	3.4876	3.39399	3.59285	3.79499	3.31398	3.5511	3.24182	3.14579	3.69591	3.52629	3.30597	3.40398	3.49643	3.49036	4.00705	3.27753	3.53641	3.73496	3.55586	3.47998	3.58627	3.97665	4.16872	3.45754	3.57071	3.3765	3.42853	3.45459	4.26721	3.92182	3.50811	4.54015
Non-Tumor	3.58746	3.50927	3.50832	3.51583	4.16946	3.44589	3.6162	3.47771	3.16413	3.29255	3.30969	3.32968	3.17245	3.63249	3.45774	3.63176	3.47441	3.28497	3.9915	3.67831	3.43655	3.47306	3.70887	4.26532	3.4967	3.42052	3.44313	3.38314	3.22426	4.11897	3.68092	3.45604	4.90543
Non-Tumor	3.31528	3.52518	3.36476	3.47018	4.03194	3.41552	3.65544	3.46517	2.98906	3.25022	3.35561	3.06866	3.13617	3.6174	3.4652	3.42421	3.14564	3.2275	3.77353	3.51662	3.36423	3.59703	3.55841	4.02016	3.34583	3.42072	3.42217	3.40022	3.29489	3.90684	3.72501	3.55494	4.48259
Non-Tumor	3.30237	3.70227	3.60358	3.56194	3.93284	3.412	3.67278	3.49251	3.18392	3.47559	3.43172	3.22643	3.21244	3.53605	3.46406	3.53016	3.38151	3.36064	3.53054	3.61804	3.49184	3.69388	3.47391	3.95689	3.34695	3.35208	3.4519	3.27895	3.3241	3.9488	3.66744	3.37684	4.74949
Non-Tumor	3.60767	3.6849	3.34397	3.31283	3.90389	3.51265	3.62514	3.37369	3.10613	3.63141	3.25067	3.19651	3.22506	3.50825	3.76397	3.62983	3.23746	3.32415	3.60651	3.69488	3.44934	3.6321	3.64667	3.80669	3.36291	3.45976	3.56027	3.45721	3.23245	3.99606	3.43432	3.74155	4.68344
Non-Tumor	3.31885	3.1592	3.40758	3.48631	4.16615	3.23413	3.75251	3.34053	3.32064	3.35164	3.65585	3.26993	3.36038	3.43606	3.76604	3.48527	3.1992	3.48426	3.82882	3.56962	3.71997	3.6478	3.60297	4.14167	3.52374	3.52483	3.52574	3.47577	3.43713	4.60393	3.62807	3.32348	4.43282
Non-Tumor	3.44207	3.47788	3.42267	3.24992	4.30504	3.45241	3.57973	3.847	3.25155	3.54432	3.44743	3.11835	3.4909	3.60441	3.81181	3.90248	3.3404	3.68645	4.09895	3.70245	3.36645	3.49652	3.73773	4.20807	3.34826	3.75241	3.44404	3.65879	3.23624	4.23166	3.4269	3.59515	4.68532
Non-Tumor	3.36656	3.70079	3.47009	3.72253	4.15561	3.57206	3.82787	3.66235	3.20781	3.51742	3.54371	3.23192	3.1625	4.00651	3.34175	3.52411	3.33657	3.4969	3.91971	3.51712	3.45207	3.53763	4.06937	4.27382	3.32365	3.71013	3.41344	3.28232	3.19969	4.59535	3.71684	3.72057	4.73201
Non-Tumor	3.42828	3.39953	3.27422	3.40161	4.07056	3.36028	3.77453	3.44085	3.30261	3.29379	3.24296	3.17935	3.16321	3.80531	3.5287	3.56232	3.19955	3.61166	3.75794	3.60304	3.55527	3.60084	3.8122	3.92174	3.24518	3.4494	3.48879	3.3405	3.24869	4.24826	3.50795	3.66275	4.40779
Non-Tumor	3.28119	3.33858	3.24976	3.49574	4.09184	3.40599	3.5742	3.55328	3.25252	3.27605	3.30587	3.12164	3.1524	3.63525	3.64458	3.70913	3.21892	3.64448	3.88584	3.60682	3.53434	3.77638	3.85577	3.77072	3.36249	3.41181	3.28281	3.30016	3.3245	4.06352	3.59234	3.57897	4.57743
Non-Tumor	3.50445	3.55898	3.51948	3.88744	4.50554	3.78829	3.78667	3.51078	3.13048	3.63526	3.37704	3.31449	3.44373	3.72739	3.63447	3.75086	3.2413	3.76934	4.41703	3.61437	3.55843	3.76223	3.96816	4.54773	3.3256	3.57179	3.29527	3.51094	3.29191	4.38025	3.61705	4.00174	4.89846
Non-Tumor	3.58809	3.49771	3.21476	3.44398	3.82357	3.58239	3.67144	3.31474	3.22251	3.56701	3.40031	3.32036	3.23653	3.76922	3.40979	3.59711	3.30878	3.52614	3.65785	3.58173	3.51543	3.71054	3.62985	3.83925	3.47409	3.4866	3.64201	3.49389	3.26631	4.51047	3.63839	3.64917	4.34988
Non-Tumor	3.43354	3.53546	3.15889	3.30796	4.03167	3.53778	3.5743	3.43384	3.19093	3.35627	3.25347	3.24447	3.48799	3.63328	3.6166	3.46678	3.37261	3.43101	3.64881	3.84153	3.56024	3.67245	3.82756	3.87655	3.51291	3.31947	3.44975	3.46839	3.25884	4.17844	3.58551	3.73962	4.25723
Non-Tumor	3.49917	3.46661	3.47201	3.40794	4.26709	3.51286	3.69057	3.54483	3.32907	3.2123	3.51275	3.36391	3.47487	3.96685	3.54454	3.52881	3.27923	3.57521	3.60071	3.60715	3.67693	3.74439	3.91195	4.21725	3.56763	3.71736	3.57913	3.58118	3.32487	4.36501	3.8243	3.94898	4.13361
Non-Tumor	3.61694	3.38953	3.17083	3.61576	3.92985	3.55465	3.65897	3.625	3.24124	3.19708	3.41905	3.43858	3.39746	3.52073	3.26115	3.63763	3.89073	3.41785	3.94805	3.72706	3.78145	3.63155	4.01985	3.89865	3.54792	3.67396	3.68075	3.72915	3.4162	4.54083	3.59596	4.38467	4.3383
Non-Tumor	3.26743	3.40845	3.35139	3.40447	4.00304	3.44147	3.7132	3.47727	3.16136	3.24799	3.51432	3.30691	3.30992	3.90461	3.41595	3.60734	3.24799	3.30082	3.98404	3.80833	3.55498	3.63134	3.77188	3.91074	3.31527	3.47233	3.4232	3.67116	3.30648	4.08518	3.6581	3.87475	4.07156
Non-Tumor	3.28743	3.245	3.5583	3.72176	4.29744	3.47585	3.7086	3.60574	3.50993	3.32266	3.34492	3.20787	3.3868	3.63393	3.34106	3.50442	3.39322	3.31936	3.79313	3.58809	3.48138	3.56105	3.91451	4.16417	3.29709	3.51991	3.479	3.36725	3.22475	4.46642	3.42771	3.63464	4.6772
Non-Tumor	3.19107	3.22807	3.28001	3.37085	3.89879	3.44898	3.56062	3.41577	3.18129	3.32569	3.48713	3.41131	3.32472	3.7617	3.30044	3.44757	3.28573	3.36232	3.99815	3.97046	3.75476	3.84161	3.94839	3.99539	3.28345	3.75366	3.48587	3.53224	3.15962	4.52796	3.55212	4.64462	4.41481
Non-Tumor	3.37666	3.51734	3.38442	3.43415	4.07823	3.68949	3.65745	3.50784	3.27091	3.39683	3.78108	3.33858	3.39767	3.82374	3.42083	3.80408	3.53638	3.44943	3.85671	3.63209	3.84352	3.63348	4.06738	4.05997	3.38953	3.67313	3.64416	3.42728	3.17215	4.33678	3.65847	3.6862	4.38411
Non-Tumor	3.31966	3.38041	3.39729	3.41459	4.05204	3.62322	3.50325	3.43515	3.27173	3.42381	3.45477	3.39709	3.43565	4.10476	3.34579	3.61688	3.30138	3.58131	4.0712	3.65172	3.84298	3.77807	3.7572	4.40585	3.38417	3.60506	3.679	3.57466	3.17882	4.62326	3.64246	3.86966	4.03173
Non-Tumor	3.45929	3.55074	3.36658	3.49277	4.39903	3.51902	3.43529	3.50366	3.18949	3.59651	3.30274	3.59906	3.26222	3.89665	3.32113	3.72255	3.41039	3.44987	3.86235	3.7187	3.80293	3.92475	3.73613	3.84829	3.54675	3.69307	3.9039	3.67095	3.43657	4.27455	3.77468	3.8175	4.66114
Non-Tumor	3.32837	3.33992	3.38289	3.46806	4.15681	3.51453	3.49235	3.58348	3.23007	3.34786	3.67373	3.35773	3.67138	3.75587	3.20171	3.50577	3.39407	3.48654	4.00311	3.77403	3.62502	3.68618	3.79169	3.98831	3.30022	3.6832	3.47522	3.62741	3.19296	4.36208	3.82295	3.81076	4.40195
Non-Tumor	3.35618	3.53134	3.40851	3.17251	4.15165	3.97484	3.70545	3.54535	3.23282	3.21902	3.62797	3.41689	3.43115	3.65976	3.61989	3.98963	3.41896	3.55026	3.89863	3.68514	3.64757	3.98371	3.70721	4.06951	3.31949	3.81664	3.75573	3.64997	3.49107	4.33952	3.92199	3.83477	4.37382
Non-Tumor	3.66581	3.53302	3.33636	3.17531	4.04469	3.80876	3.63447	3.6178	3.30582	3.48779	3.56521	3.43667	3.76331	4.04411	3.25945	3.37712	3.25222	3.72887	3.61825	3.9993	3.75888	3.85547	3.84155	4.17669	3.41782	3.56349	3.83787	3.57292	3.3432	4.52566	3.92891	3.95589	4.69922
Non-Tumor	3.53382	3.52194	3.47916	3.49716	4.60924	3.63233	3.51506	3.535	3.35844	3.50864	3.45346	3.35626	3.42032	3.81589	3.59923	3.53483	3.32818	3.50198	4.21278	3.85844	3.84578	3.90692	4.51028	4.23215	3.56597	3.63239	3.91248	3.89005	3.39371	4.21035	4.04177	3.62972	4.26042
Non-Tumor	3.22904	3.42683	3.58294	3.20476	4.40626	3.71684	3.58255	3.48648	3.27062	3.11866	3.55084	3.49164	3.77355	3.71321	3.52576	3.59797	3.50168	3.40179	3.71953	3.887	3.65674	3.61835	3.80622	4.20344	3.43731	3.44567	3.3108	3.9246	3.39074	4.35963	3.65524	3.52435	4.57517
Non-Tumor	3.40948	3.44521	3.36778	3.1666	4.09425	3.64288	3.64185	3.59416	3.30183	3.43873	3.54488	3.37275	3.50317	3.61432	3.52757	3.52718	3.60865	3.86665	3.78804	3.72172	3.64372	3.52265	3.92181	4.08113	3.3311	3.44025	3.47923	3.65469	3.57428	4.25937	4.25534	3.67358	4.75148
Non-Tumor	3.34881	3.40775	3.46462	3.33216	4.03627	3.57542	3.6171	3.46281	3.33852	3.54108	3.67213	3.32532	3.35015	3.5951	3.39348	3.31807	3.34753	3.43604	3.90198	3.54979	3.61892	3.71757	3.89474	4.04877	3.1807	3.5641	3.5922	3.72156	3.24295	4.2526	3.92089	3.59329	4.47844
Non-Tumor	3.46741	3.43491	3.38181	3.48633	4.17584	3.54385	3.67586	3.5227	3.14419	3.18458	3.51042	3.29974	3.35928	3.96684	3.8338	3.50707	3.25687	3.49533	3.71826	3.468	3.75011	3.71157	3.9308	3.98873	3.44954	3.47471	3.63991	3.70309	3.16836	4.49852	3.6825	3.6075	4.51072
Non-Tumor	3.56579	3.39684	3.40357	3.44504	4.08845	3.99946	3.60394	3.49507	3.152	3.41764	3.29701	3.24932	3.32982	3.89701	3.46771	3.64635	3.22948	3.68074	4.14478	3.5041	3.78798	3.65398	3.80181	4.20137	3.5202	3.54585	3.83982	3.73514	3.0702	4.32349	3.74876	3.60736	4.30298
Non-Tumor	3.21073	3.62276	3.33752	3.51871	4.14772	3.94739	3.60848	3.46748	3.50223	3.36538	3.42967	3.20418	3.26337	4.00355	3.40056	3.60616	3.43092	3.62469	3.75158	3.35458	3.73312	3.64741	3.90135	4.15941	3.49599	3.48322	3.63505	3.63849	3.22449	4.33079	3.54053	3.583	4.24525
Non-Tumor	3.2837	3.76151	3.31239	3.67141	4.09145	3.50145	3.80199	3.33721	3.11055	3.5837	3.34631	3.21142	3.21051	3.87193	3.63945	3.54368	3.18053	3.456	3.61961	3.53231	3.50716	3.39834	3.96194	4.29549	3.38614	3.45103	3.84458	3.57128	3.07541	3.99712	3.72896	3.49801	5.1089
Non-Tumor	3.28831	3.39112	3.41905	3.53527	3.99389	3.66567	3.72937	3.43575	3.24694	3.62757	3.2436	3.27157	3.54812	3.54267	3.65058	3.54689	3.23401	3.5745	3.73431	3.43819	3.76226	3.62899	3.99167	3.98353	3.15886	3.86789	3.47135	3.43688	3.15112	4.40416	3.52131	3.78704	4.54359
Non-Tumor	3.40971	3.55654	3.25831	3.43378	4.15994	3.47718	3.7747	3.3567	3.12951	3.46236	3.32395	3.23017	3.25932	3.83955	3.52972	3.70412	3.22351	3.55128	3.7685	3.50293	3.40636	3.76157	3.86302	4.10726	3.32194	3.33223	3.38034	3.56141	3.11903	4.17532	3.55209	3.6757	4.86137
Non-Tumor	3.68167	3.50106	3.40611	3.49612	4.35355	4.13498	3.64583	3.36765	3.33952	3.21403	3.46339	3.38148	3.53468	4.018	3.36826	3.42732	3.34048	3.34012	3.92222	3.85665	3.40886	3.94513	4.15532	4.01715	3.47197	3.54496	3.6661	4.07771	3.22078	4.30172	3.68229	3.92887	4.41256
Non-Tumor	3.27049	3.43511	3.39568	3.26747	4.24562	3.87819	3.68877	3.40705	3.33739	3.12985	3.50254	3.5544	3.33227	3.67753	3.46118	3.67026	3.41287	3.3162	4.04808	3.86644	3.82052	3.58292	4.00013	3.76183	3.4779	3.41743	3.43811	3.20619	3.25369	4.44151	3.71434	4.24342	4.20164
Non-Tumor	3.39946	3.13159	3.28186	3.4597	4.44846	4.34741	3.61558	3.64964	3.1656	3.26168	3.32016	3.64702	3.35592	3.5819	3.58967	3.47314	3.43456	3.88131	4.00709	3.79936	3.54131	3.73428	4.21884	4.11029	3.49236	3.31486	3.67921	3.43615	3.38005	4.29974	3.73054	3.72634	4.13624
Non-Tumor	3.52023	3.7006	3.62822	3.61099	4.05838	3.71866	3.75687	3.82159	3.57078	3.2508	3.43286	3.45193	3.58762	3.56322	3.45283	4.20743	3.87454	3.60055	3.89469	3.95606	3.7194	3.59071	4.13079	4.22767	3.4229	3.56011	3.74749	3.52046	3.28275	4.32387	3.89936	3.72382	3.96257
Non-Tumor	3.71978	3.54814	3.28295	3.37206	4.07647	3.61448	4.25417	3.79426	3.29846	3.2562	3.82074	3.22927	3.68811	3.56671	3.37791	3.57397	3.6259	3.85304	4.01192	3.72255	3.68542	3.7938	4.25906	4.17161	3.48222	3.47263	3.74363	3.43048	3.40732	4.61325	3.39625	3.8234	4.09017
Non-Tumor	3.64295	3.4035	3.29176	3.35569	4.08771	3.64066	3.55528	3.39517	3.3322	3.49082	3.75644	3.3719	3.32472	3.49892	3.37921	3.45603	3.43731	3.55849	4.26847	3.76675	3.72788	3.65257	4.01428	4.40603	3.20687	3.52212	3.45774	3.45198	3.02909	4.25358	3.36683	4.02749	4.81623
Non-Tumor	3.51349	3.47092	3.42234	3.48922	3.93051	3.59679	3.4977	3.33488	3.22471	3.32433	3.36173	3.21414	3.396	3.39901	3.54076	3.73722	3.46861	3.36443	4.38895	3.737	3.67267	3.56315	3.6701	3.75559	3.22419	3.60133	3.5812	3.47547	3.19198	4.08865	3.40468	3.65248	4.60452
Non-Tumor	3.46987	3.74224	3.53193	3.87061	4.23525	3.6074	3.77394	3.54173	3.44974	3.53707	3.33007	3.44467	3.63845	3.67495	3.46002	3.72666	3.57807	3.25639	3.84961	3.84112	3.56942	3.80412	3.88469	4.08896	3.10638	3.88743	3.44633	3.81438	3.20254	4.68048	3.82914	4.19459	4.09273
Non-Tumor	3.37087	3.47113	3.27425	3.42278	3.92544	3.55657	3.78042	3.21839	3.19555	3.53827	3.32172	3.30262	3.33939	3.7427	3.6264	3.26887	3.44929	3.44777	3.93314	3.70312	3.63588	3.48042	3.88667	4.08852	3.19523	3.58144	3.39119	3.51291	3.05183	4.03405	3.53626	3.47508	4.81591
Non-Tumor	3.52139	3.54122	3.43479	3.23419	4.28891	3.48045	3.57959	3.58277	3.56446	3.4525	3.82483	3.54047	3.53955	3.8611	3.39064	3.49461	3.46813	3.78796	4.4088	4.10973	3.63676	3.82189	4.53124	5.10193	3.98678	3.70634	3.36204	4.55974	3.72156	4.77984	3.57957	4.93675	4.21524
Non-Tumor	3.46771	3.5441	3.66106	3.31972	4.66624	3.83774	4.23108	3.71457	3.66946	3.58061	3.3631	3.49439	3.86826	3.94047	3.67081	4.04855	3.67173	3.29679	4.31459	3.78796	3.90092	3.68472	3.84703	4.20897	3.56779	3.71012	3.85083	4.05711	3.27528	4.64071	3.9344	4.01787	5.47257
Non-Tumor	3.30845	3.71997	3.23666	3.40425	4.05737	3.46686	3.89656	3.5477	3.32189	3.30615	3.38238	3.43526	3.50165	3.70816	3.8165	3.54232	3.51672	3.51387	3.94393	3.66753	3.4371	3.35883	4.05128	4.42182	3.45104	3.55842	3.62259	3.32225	3.77875	4.33063	3.84774	3.57671	4.72266
Non-Tumor	3.56963	3.30359	3.26882	3.25715	4.24897	3.78904	3.71462	3.58943	3.62544	3.31168	3.59932	3.53314	3.85486	4.28704	3.58689	3.39764	3.55242	3.92489	4.02606	3.74838	3.74978	3.68961	4.42259	4.53776	4.26852	4.2005	3.71477	4.12412	3.65837	4.66036	4.33043	4.09372	4.50347
Non-Tumor	3.53501	3.63659	3.62761	3.38742	4.21509	3.76141	3.73244	3.57231	3.33399	3.12141	3.74556	3.42162	3.52699	3.72995	3.82744	3.62529	3.33442	3.79919	3.83518	3.96126	3.40858	3.71381	3.79496	3.96	3.4049	3.55223	3.52699	3.48791	3.27934	4.18253	3.57894	3.90462	4.34731
Non-Tumor	3.57879	3.27968	3.40055	3.23598	4.27736	3.68163	3.72376	3.61552	3.12628	3.23808	3.54547	3.20905	3.46323	3.56382	3.59029	3.62366	3.73989	3.6246	3.84668	3.72693	3.38307	3.60602	3.75471	3.97449	3.67319	3.49843	3.46784	3.51468	3.91943	4.4067	4.1279	3.71974	4.28043
Non-Tumor	3.83572	3.37116	3.57997	3.60221	4.33192	3.80452	4.02472	3.74788	3.32292	3.44471	3.45035	3.33014	3.16077	3.73764	3.39057	3.52505	3.80634	3.69505	4.2118	3.7046	3.24019	3.78271	3.61831	3.97806	3.68549	3.79498	3.87578	3.51135	3.6326	4.63401	4.05997	3.73655	4.34252
Non-Tumor	3.51033	3.48762	3.77929	3.37753	4.05646	3.9264	3.87996	3.52259	3.512	3.18219	3.65985	3.18388	3.52726	3.44687	3.37007	3.82643	3.60663	3.66699	4.20406	4.07662	3.35363	3.77759	3.66413	3.89651	3.99771	3.42389	4.18269	3.5458	3.59611	4.18837	3.82507	4.27977	4.62034
Non-Tumor	4.02642	3.40819	3.36154	3.31033	4.24105	3.7667	3.80294	3.60225	3.25127	3.28521	3.7407	3.37223	3.15405	3.51594	3.40358	3.79683	3.64098	3.57704	4.03786	3.87354	3.53021	3.6646	3.45321	4.33251	3.65852	3.57175	3.61643	3.54896	3.91232	4.5158	4.38078	4.04251	4.24275
Non-Tumor	3.37123	3.42576	3.15162	3.30735	3.96697	3.38893	3.51067	3.59201	3.18562	3.49886	3.40583	3.34695	3.34459	3.97099	3.43722	3.40799	3.33986	3.31308	3.81767	3.56758	3.54137	3.47582	3.90935	3.85566	3.44813	3.24604	3.50038	3.4564	3.19457	4.03705	3.8787	3.76878	4.2869
Non-Tumor	3.28798	3.22342	3.32439	3.42437	3.90832	3.49239	3.71805	3.52124	3.07171	3.51013	3.35119	3.13142	3.32225	3.65668	3.7163	3.53994	3.20439	3.41513	3.74889	3.73352	3.62532	3.42775	3.653	3.75765	3.30797	3.49897	3.39077	3.35172	3.08177	3.84959	3.64779	3.69231	4.82108
Non-Tumor	3.33651	3.56867	3.35357	3.42925	4.09484	3.50993	3.58376	3.58139	3.27015	3.21505	3.78349	3.29918	3.63907	3.86632	3.45835	3.44561	3.22217	3.6921	3.74104	3.95013	3.55282	3.60348	4.29965	3.90631	3.28011	3.46981	3.56622	3.51162	3.41258	4.41741	3.7222	3.86231	4.10766
Non-Tumor	3.88193	3.2253	3.51041	3.81791	3.96242	3.45611	3.38416	3.42948	3.23339	3.75943	3.58624	3.35762	3.39029	3.56019	3.41043	3.47596	3.25187	3.43947	3.72908	3.75544	3.85958	3.97384	4.18795	3.97904	3.50944	3.58301	3.79468	3.61288	3.45004	4.13497	3.72572	3.66831	4.54947
Non-Tumor	3.32032	3.7289	3.45145	3.48616	3.88211	3.41934	3.86213	3.41611	3.02686	3.79711	3.19972	3.30632	3.27739	3.53784	3.49313	3.36961	3.05643	3.4866	3.45086	3.43388	3.59077	3.45803	4.06517	3.85111	3.29827	3.30044	3.53305	3.413	3.16254	3.71938	3.72794	3.27738	5.77106
Non-Tumor	3.44182	3.57748	3.53379	3.42026	4.13977	3.32796	3.60249	3.49712	3.27082	3.50137	3.62473	3.16868	3.26369	3.86592	3.64164	3.38229	3.38626	3.34198	3.73171	3.58387	3.65471	3.70365	3.86919	3.87486	3.27484	3.29659	3.6475	3.43786	3.30819	3.92436	3.78559	3.80172	4.33557
Non-Tumor	3.32621	3.60104	3.44576	3.48656	3.95185	3.40307	3.96152	3.50299	3.24834	3.57567	3.32944	3.34618	3.23381	3.87815	3.98152	3.5146	3.34896	3.38208	3.53467	3.43452	3.65799	3.72267	3.76581	3.98279	3.55834	3.50147	3.58501	3.8227	3.39945	4.4814	3.85679	3.69569	4.13155
Non-Tumor	3.52631	3.68664	3.25108	3.47231	4.0489	3.56762	3.52341	3.45622	3.17899	3.3415	3.35645	3.12883	3.38998	3.35904	3.44114	3.22101	3.09924	3.38676	3.62317	3.43925	3.62131	3.69974	4.01314	3.84892	3.16167	3.37946	3.43763	3.62236	3.17556	3.66104	3.29378	3.42107	4.85349
Non-Tumor	3.57891	3.51972	3.31757	3.73239	4.12786	3.42636	3.52038	3.53184	3.2238	3.26949	3.44596	3.1857	3.19279	4.04159	3.69526	3.52206	3.23933	4.00279	3.62414	3.49993	3.7602	4.21922	4.09332	4.17617	3.34559	3.40389	3.76075	3.62215	3.51056	4.14369	4.02161	3.68357	4.78884
Non-Tumor	3.72673	3.44388	3.4073	3.33425	4.00144	3.52607	3.43874	3.50858	3.21732	3.47929	3.1979	3.21409	3.14541	3.52354	3.46184	3.76442	3.22997	3.52049	3.68208	3.59916	3.69621	3.81014	4.14991	3.8981	3.45003	3.63657	3.5104	3.37073	3.47061	3.9935	3.62376	3.50092	4.37095
Non-Tumor	3.44413	3.47332	3.38883	3.58761	3.76953	3.35989	3.50041	3.50661	3.11453	3.41022	3.43844	3.12584	3.36849	3.47669	3.48712	3.53621	3.2236	3.40403	3.5497	3.44151	3.59637	3.64066	3.73412	3.76808	3.32804	3.52038	3.74905	3.45004	3.20895	4.04336	3.61231	3.47669	4.36458
Non-Tumor	3.57697	3.46603	3.53302	3.60552	4.0915	3.47737	3.53589	3.67196	3.17597	3.47625	3.45915	3.45497	3.26861	3.75548	3.51648	3.30032	3.23226	3.49977	3.60607	3.52253	3.53485	3.50317	4.08769	3.90117	3.28042	3.22816	3.75192	3.70392	3.25397	4.18244	3.61378	3.67904	4.51302
Non-Tumor	3.49126	3.58823	3.63175	3.51249	3.8494	3.51484	3.63077	3.91103	3.16661	3.61508	3.40637	3.27043	3.27077	3.70995	3.63756	3.37427	3.19099	3.72001	3.51567	3.57818	3.88714	3.66869	4.08905	3.83098	3.49005	3.36434	3.7593	3.57909	3.59311	4.26928	3.64736	3.71568	4.26433
Non-Tumor	3.56419	3.43414	3.34058	3.5514	4.02372	3.81653	3.85847	3.5421	3.59779	3.33881	3.4917	3.14167	3.45256	3.54364	3.5856	3.33748	3.31472	3.62121	3.80288	3.68626	3.72877	3.55102	4.1737	4.29136	3.53504	3.44631	3.72992	3.46626	3.60288	4.11881	4.05919	3.39112	4.46859
Non-Tumor	3.47394	3.81408	3.28596	3.31259	4.19198	3.58282	3.53508	3.49069	3.09379	3.55045	3.42133	3.11043	3.14034	3.6697	3.46797	3.40787	3.1572	3.23216	3.33676	3.41648	3.59724	3.5986	4.28697	3.84766	3.59093	3.33784	3.80421	3.41368	3.2131	3.82948	3.66766	3.2002	4.53661
Non-Tumor	3.62566	3.55948	3.68282	3.7357	4.88371	3.7326	3.69016	3.69253	3.08555	3.54846	3.3826	3.21105	3.18313	4.30387	3.50369	3.40813	3.74969	3.84583	3.99008	3.75914	4.00893	3.90867	4.47101	4.61358	3.45438	3.68632	4.28478	3.93239	3.58325	4.83325	3.99728	4.29547	4.15434
Non-Tumor	3.55854	3.4934	3.32708	3.59189	4.05923	3.62554	3.65382	3.60728	3.1804	3.50697	3.41091	3.16897	3.10703	3.76387	3.3581	3.27799	3.28657	3.37777	3.69662	3.49557	3.53316	3.62275	3.81411	4.25059	3.32481	3.4779	3.64688	3.51247	3.21733	3.76661	3.6142	3.56758	4.21347
Non-Tumor	3.73242	3.51052	3.54451	3.81488	4.26226	3.53509	3.60877	3.70906	3.40571	3.74091	3.32021	3.4872	3.34671	4.27024	3.60509	3.51557	3.47722	3.7069	3.62261	3.78776	3.74759	4.07666	4.34113	4.07543	3.46058	3.30469	3.65133	3.36355	3.61308	4.5758	3.53643	3.85075	4.13345
Non-Tumor	3.30868	3.71454	3.37905	3.66212	4.20083	3.29328	3.48619	3.47637	3.12922	3.76621	3.41005	3.15357	3.28275	3.42717	3.68447	3.46537	3.21634	3.30231	3.66289	3.58176	3.81656	3.79593	3.88517	3.85656	3.21473	3.38738	3.51554	3.37427	3.11589	3.95173	3.52435	3.56356	4.83051
Non-Tumor	3.59679	3.40668	3.39185	3.52782	3.96203	3.50076	3.58288	3.47975	3.01344	3.28033	3.51682	3.17436	3.20273	3.62842	3.5879	3.50978	3.2238	3.58902	3.67745	3.47064	3.51862	3.59595	4.10872	4.02286	3.40617	3.19607	3.47512	3.38876	3.16337	4.26625	3.7208	3.40689	4.43405
Non-Tumor	3.41773	3.29326	3.34427	3.34995	4.16921	3.5607	3.7149	3.56412	3.23214	3.35316	3.25833	3.18286	3.2242	3.81609	3.58563	3.40265	3.24747	3.40485	3.85227	3.6014	3.69443	3.53871	3.85565	4.07561	3.69616	3.26891	3.48096	3.51071	3.18567	4.20921	3.89724	3.49202	4.21999
Non-Tumor	3.42065	3.70043	3.31827	3.55362	4.04068	3.63207	3.82372	3.46367	3.23154	3.37197	3.39239	3.0824	3.11036	3.61887	3.77111	3.30994	3.30545	3.55564	3.74594	3.68278	3.61881	3.80981	3.8782	4.19746	3.50818	3.28537	3.55696	3.36076	3.15767	3.94756	3.52325	3.48648	4.76783
Non-Tumor	3.52253	3.34924	3.38901	3.4383	4.46029	3.84291	3.68734	3.58355	3.2864	3.22289	3.40444	3.52245	3.32756	3.63449	3.57489	3.60056	3.26629	3.5257	3.86999	3.65206	3.59818	3.66505	4.11307	4.20137	3.43084	3.1488	3.54727	3.48722	3.08048	3.97624	3.89932	3.55595	4.36736
Non-Tumor	3.77508	3.59664	3.20139	3.4594	4.06892	3.63599	3.58744	3.73398	3.1433	3.52554	3.50811	3.20144	3.27894	3.73014	3.33807	3.43077	3.27621	3.47373	3.93987	3.51796	3.56034	3.58101	3.87137	4.05047	3.61329	3.24798	3.59124	3.45957	3.33324	3.87582	3.66257	3.60932	4.66686
Non-Tumor	3.73082	3.52177	3.42258	3.60273	4.07453	3.68325	3.66399	3.61737	3.78837	3.66891	3.65493	3.21341	3.30717	3.96285	3.48081	3.30756	3.30127	3.82766	3.79032	3.48632	3.58919	3.64977	4.03318	4.04183	4.18856	3.31196	3.66181	3.74199	3.65269	4.08317	4.145	3.48822	4.66346
Non-Tumor	4.24996	3.74678	3.49528	3.42842	3.96011	3.61011	3.76641	4.0708	3.30562	3.35266	3.49184	3.5564	3.65695	3.97461	3.50784	3.89612	3.33431	4.41996	3.74743	3.63814	4.05429	3.93612	4.40226	4.43947	4.54002	3.77599	3.90957	3.86837	4.05403	4.77455	4.39319	4.84339	4.80374
Non-Tumor	3.50976	3.5398	3.35127	3.34205	4.29286	3.70948	3.67513	3.35677	3.30839	3.31741	3.6571	3.62321	3.53659	3.74638	3.49548	3.80959	3.45343	3.61411	3.82693	3.89817	3.52328	3.77051	4.66222	4.24734	3.31043	3.50641	3.8728	3.3751	3.40023	4.84265	4.25919	3.72388	4.31366
Non-Tumor	3.33724	3.55678	3.42764	3.38095	3.88639	3.47068	3.5469	3.34972	3.1648	3.51973	3.33587	3.30037	3.31058	3.68538	3.53973	3.50365	3.33625	3.3546	3.56436	3.67798	3.41997	3.56656	3.57174	4.15119	3.33036	3.59705	3.22371	3.37522	3.29489	4.19762	3.57152	3.63071	4.67871
Non-Tumor	3.19346	3.57528	3.50316	3.39641	3.91737	3.39111	3.65878	3.49247	3.12919	3.55998	3.4134	3.08736	3.1552	3.68033	3.49564	3.62603	3.22001	3.60113	3.8792	3.77864	3.65472	3.77286	3.8134	4.13759	3.28366	3.49734	3.64151	3.44518	3.29817	4.23311	3.50768	3.73006	4.47555
Non-Tumor	3.50976	3.59076	3.16097	3.44854	3.81402	3.19946	3.48001	3.59244	3.08182	3.07974	3.6314	3.57582	3.52375	3.74487	3.6527	4.1321	3.66232	4.48118	3.93892	4.15459	3.89805	3.53909	3.64674	4.17091	3.80215	3.89319	3.67063	3.4919	4.0412	4.26448	4.05754	3.97005	3.95901
Tumor	3.81706	3.68508	3.5103	3.79786	3.9161	3.39692	3.81144	3.61467	3.4643	3.38513	3.63395	3.21621	3.1556	3.58103	3.34105	3.41814	3.42488	3.8893	3.85882	3.64578	3.79778	3.5563	3.76973	4.09414	4.03267	3.51671	3.44401	3.47719	3.3254	4.50572	3.68104	3.3422	4.71474
Tumor	3.49618	3.85514	3.51849	3.91008	4.15005	3.34819	3.78812	3.76237	3.30481	3.20896	3.42664	3.39019	3.29982	3.5374	3.76331	3.75076	3.30088	3.80046	3.99674	3.48398	3.72795	3.58545	3.57373	4.37152	3.26899	3.31181	3.32321	3.01725	3.27891	4.67349	3.76519	3.30406	4.7177
Tumor	3.54501	3.5096	3.58461	4.01716	4.10258	3.16631	3.99302	3.69627	3.4452	3.5103	3.77111	3.46817	3.37152	3.99619	3.32264	3.5496	3.54373	4.01124	3.90359	3.62708	4.75256	3.85717	4.16535	3.984	4.00502	3.80402	3.46018	3.63223	3.36766	4.80687	4.22904	3.82705	5.50864
Tumor	3.50471	3.85574	3.47925	3.61549	4.25376	3.46661	3.68922	3.79314	3.41768	3.30906	3.48776	3.39367	3.51209	3.77681	3.31474	3.44318	3.26682	3.50736	3.83079	3.74797	3.3949	3.79776	3.65042	3.82269	3.32767	3.26117	3.37165	2.94923	3.79725	4.46649	4.27539	3.71648	4.66423
Tumor	3.53232	3.75263	3.54801	4.15	3.96276	3.55005	3.80553	3.48164	3.36771	3.66843	3.59421	3.48696	3.71185	3.86052	3.4384	3.65226	3.61502	4.21375	4.0669	3.61486	4.08198	3.81579	3.96867	3.99913	3.81658	3.56296	3.4217	3.78577	3.55435	5.18847	4.37487	4.11677	4.86396
Tumor	5.18407	7.24678	3.37149	3.673	4.05764	3.45335	3.69906	3.59589	3.38529	4.30225	3.51475	3.63887	3.17937	3.6845	3.2944	3.41868	3.22423	3.39685	3.79651	3.40212	3.88581	3.74861	5.03442	3.83194	3.26759	3.27685	3.45116	3.34159	3.16591	4.70398	3.67775	3.37759	4.23386
Tumor	3.52283	3.89475	3.73182	4.1956	4.21565	3.64602	4.30822	3.53619	3.19941	3.62433	3.4512	3.34397	3.37801	3.84207	3.36212	3.56484	3.28397	3.47505	4.11747	3.48345	3.81215	3.66294	3.85055	3.90911	3.69746	3.61314	3.42529	3.66503	3.24592	4.47458	3.72319	3.63094	4.51668
Tumor	4.27445	3.56236	3.43648	4.13514	4.02605	3.34825	3.48814	3.63293	3.33734	3.33153	3.65252	3.39181	3.08772	3.44862	3.53697	3.13428	3.20104	3.40885	3.6054	3.36209	3.56659	3.58101	3.60131	3.87998	3.13871	3.38363	3.18947	3.35006	3.33517	4.21824	3.63724	3.26384	4.50364
Tumor	3.79697	3.58915	3.45392	3.76975	4.21398	3.38847	3.61017	3.53982	3.13709	3.586	3.55944	3.41982	3.36375	3.89546	3.2537	3.44449	3.3945	3.51422	4.12134	3.57389	3.90996	3.70002	3.69184	3.80439	3.49657	3.66462	3.42657	3.45957	3.36517	4.36605	3.83895	3.98904	4.4567
Tumor	6.8564	5.61871	3.60484	6.16671	5.67458	3.4975	3.96817	3.78693	3.27006	3.51813	3.75635	3.16153	3.2678	3.54514	3.61737	3.50745	3.10331	3.3416	3.71073	3.61844	3.78667	3.99399	4.08924	4.00355	3.27877	3.26257	3.47839	3.23176	3.0438	4.5872	3.4274	3.38139	4.29647
Tumor	3.59827	3.70169	3.73312	3.88847	4.24557	3.82775	3.79038	3.64776	3.27159	3.47287	3.69431	3.15778	3.38431	3.78381	3.39919	3.4569	3.20832	3.41189	4.00153	3.54631	3.82165	3.77502	3.71968	4.11867	3.28115	3.24848	3.37827	3.23297	3.19719	4.13176	3.55361	3.43906	4.15138
Tumor	6.68454	4.38483	6.45147	3.72693	3.86011	5.29377	5.31629	3.67163	3.19525	3.39304	3.46163	3.22073	3.14297	3.47905	3.66263	3.47879	3.1094	3.42716	3.65609	3.50956	3.84509	3.38396	3.81136	4.12941	3.22011	3.36019	3.3168	3.45999	3.22697	4.27321	3.67135	3.35231	5.48196
Tumor	4.1652	3.91834	3.77748	4.09585	4.11724	3.86976	3.94632	4.06515	3.4875	3.50672	3.74972	3.34628	3.48538	3.38715	3.47819	3.47423	3.30375	3.53289	3.88114	3.5394	3.76869	3.76159	4.06214	4.00596	3.3811	3.37825	3.11677	3.34936	3.37642	4.45241	3.52364	3.73487	4.46882
Tumor	3.28998	3.63455	3.30554	3.82696	4.10665	3.07645	3.53427	3.7704	3.54833	3.26109	3.53173	3.58494	3.29569	3.7098	3.89838	3.45956	3.8721	3.92714	3.24417	4.24852	3.53771	3.56358	4.10047	4.04405	3.60776	3.78051	3.4918	3.37063	3.4876	4.04222	3.65859	3.81293	5.00384
Tumor	4.18241	3.79875	3.43818	3.53396	3.8048	3.3588	3.6555	3.36287	3.07254	3.11807	3.68703	3.33378	3.40658	3.18098	3.92137	3.63039	3.53877	3.68208	3.75578	3.81387	3.45951	3.35519	3.42647	3.92791	3.40515	3.40667	3.37607	3.38405	3.65751	3.79775	4.01728	3.77797	4.2487
Tumor	3.88315	3.36498	3.60756	3.58683	4.1662	3.82373	3.87162	3.68728	3.31913	3.09507	3.85556	3.6959	4.07072	3.1362	3.55612	4.44573	4.13436	3.69453	4.56016	4.56452	3.65322	3.63582	3.61387	3.85224	3.48715	3.89589	3.44015	3.01118	3.82954	4.1641	4.27641	4.05913	4.12869
Tumor	3.82274	5.47646	3.65697	3.4123	3.88085	3.28801	3.71389	3.51138	3.26859	3.39133	3.34079	3.17113	3.49097	3.3589	3.33756	3.5039	3.27335	3.27849	3.60614	3.50206	3.35181	3.41266	3.99386	3.62681	3.34685	3.17892	3.35096	3.35551	3.51738	4.01505	3.61702	3.54057	4.27229
Tumor	3.73112	3.26254	3.37479	3.36401	4.12488	3.4951	3.69617	3.39775	3.28157	3.77823	3.53913	3.23305	3.55743	3.70014	3.55177	3.98837	3.41598	3.88778	4.15289	3.96135	3.57855	3.67647	3.64073	3.73134	3.75091	4.18804	3.34107	3.3013	3.26782	4.32549	3.82989	4.29871	3.81883
Tumor	3.39377	3.40958	3.5372	3.73653	3.70117	3.23291	3.72757	3.28103	3.16994	3.23774	3.48269	3.1784	3.30398	3.60467	3.36531	3.49491	3.27704	3.29035	3.54606	3.49685	3.30682	3.28391	3.86633	3.97792	3.31097	3.2542	3.50321	3.41239	3.19712	3.96949	3.65873	3.46904	3.93234
Tumor	4.10982	3.78633	3.64699	3.23327	4.02468	3.42144	3.66831	3.65868	3.65043	3.1275	3.44376	3.287	3.2673	3.53334	3.43718	3.45528	3.40133	3.50583	3.51563	3.7989	3.30865	3.37521	3.58801	3.82007	3.22729	3.41549	3.48873	3.19081	2.98847	3.96541	3.48227	3.25443	4.03396
Tumor	6.12248	4.10069	3.95907	4.33834	6.75264	3.58761	4.23635	3.42108	3.45087	3.46341	3.47968	3.1125	3.15283	3.39237	4.25751	3.68596	3.27748	3.19696	3.58749	3.75385	3.46092	3.27438	3.49682	3.71988	3.30281	3.34708	3.38155	3.14118	3.39309	3.79583	3.53346	3.48698	3.92841
Tumor	3.25444	3.29191	3.5021	3.67241	4.23513	3.04851	3.62496	3.70437	3.21881	3.11019	3.59756	3.40476	3.38061	3.84986	3.60265	3.42373	3.46484	3.60117	3.88264	3.95367	3.47237	3.38203	3.83445	3.98923	3.66506	3.57334	3.34976	3.19691	3.31425	4.18352	3.57459	3.35233	3.67587
Tumor	3.29085	3.5078	3.42582	3.49712	3.89505	3.19408	3.7314	3.53761	3.13511	3.24659	3.54236	3.43403	3.47151	3.39535	3.78303	3.72307	3.8344	3.33946	3.51031	3.78351	3.39183	3.30419	3.69004	4.24843	3.4823	3.56601	3.32814	3.38393	3.2221	3.90425	3.13963	3.47017	4.12407
Tumor	3.43466	3.65194	3.5097	3.75903	3.99218	3.38583	3.63819	3.37109	3.31466	3.19594	3.33448	3.28089	3.33969	3.62842	3.52231	3.47147	3.50781	3.50608	3.47527	4.00426	3.34958	3.28164	3.4069	3.83059	3.32299	3.53839	3.17901	3.20073	3.12018	4.13863	3.57517	3.72902	4.6345
Tumor	7.04841	4.73803	6.87896	3.50893	5.00778	6.94641	3.98963	3.41999	3.66081	3.21702	3.57666	3.36581	3.31432	3.64543	3.80348	3.50835	3.47213	3.59243	4.88654	3.70968	3.46378	3.41686	3.63845	4.62657	3.53807	3.42024	3.54741	3.25617	3.34131	4.27118	3.97072	3.44272	3.83078
Tumor	4.97385	3.63927	5.04845	3.27855	4.19997	5.39901	3.85928	3.49817	3.4532	3.31308	4.0108	3.59981	3.36631	3.51519	3.48159	3.78294	3.647	3.44148	4.13979	4.31815	3.7015	3.46018	3.33177	3.99136	3.55851	3.44408	3.33491	3.18406	4.15725	4.24826	4.52078	3.53378	4.45849
Tumor	3.38626	4.14419	3.53247	4.07695	4.44887	3.54526	3.47575	3.95827	2.90932	3.35316	3.27997	3.30345	3.55403	3.62579	4.07104	3.83341	3.8039	3.49972	4.23237	3.7497	3.60914	3.5373	3.66998	3.73279	3.62708	3.43949	3.34833	3.40863	3.44729	4.46366	3.68178	3.87046	3.80984
Tumor	3.41968	3.65994	3.82526	4.04015	3.79252	3.15714	3.39272	3.62193	3.73468	3.17136	3.48814	3.22241	3.44529	4.00773	3.41853	3.94837	3.92075	3.39089	3.44133	3.76982	3.49056	3.51266	3.55801	4.05212	3.63902	3.40188	3.47892	3.16782	3.67521	4.65124	3.67483	3.58994	3.8853
Tumor	3.63914	3.53006	3.44665	3.46017	3.93401	3.27504	3.63514	3.55357	3.57766	3.32442	3.52291	3.27072	3.96328	3.56405	3.70164	3.64948	3.52984	3.55156	3.93755	4.55545	3.38977	3.6995	3.81266	3.90626	3.42124	3.47211	3.48606	2.97094	3.77784	4.0537	3.82555	3.40565	4.44745
Tumor	5.45205	6.98555	3.32633	3.71035	4.05552	3.39851	3.82497	3.83844	3.47274	3.43692	4.08965	3.54112	3.4271	3.85942	3.79911	3.58844	3.8341	3.91926	3.90863	4.01031	3.71954	4.1401	4.14767	4.08441	3.60474	3.38982	3.59088	3.54231	4.28955	4.38823	3.73565	3.96241	4.13661
Tumor	3.26973	3.15678	3.5866	3.64684	4.34078	3.33514	3.65643	3.45355	3.12817	3.27948	3.57895	3.25604	3.39794	3.58517	3.72241	3.66484	3.48686	3.46895	3.66869	3.74938	3.5282	3.36865	3.59944	3.88683	3.36341	3.47718	3.36532	3.09179	3.38213	4.24826	3.52234	3.19563	4.03733
Tumor	3.62073	3.77069	3.34081	3.61471	3.83879	3.18709	3.51332	3.43074	3.22963	3.16919	3.63381	3.25225	3.4199	3.55492	3.44988	3.54172	3.46952	3.46045	3.69114	3.82747	3.54114	3.22516	3.4127	3.9954	3.38351	3.79187	3.41863	3.01764	3.10884	3.92277	3.49184	3.42397	3.77514
Tumor	3.68656	3.41227	3.70026	3.58098	3.88211	3.31324	3.74984	3.45246	3.26202	3.08989	3.70606	3.26182	3.27547	3.76198	3.4223	3.44844	3.37278	3.54359	3.64193	3.70421	3.2831	3.44439	3.86422	3.79816	3.49185	3.42238	3.44285	3.2509	3.2509	3.8493	3.65974	3.52795	4.07678
Tumor	3.48506	3.43889	3.19766	3.34171	3.69584	3.39102	3.47248	3.56189	3.36095	3.08092	3.5373	3.31959	3.33932	3.81959	3.42589	3.82419	3.32601	3.29756	3.74535	3.61358	3.38039	3.66464	3.72775	3.70219	3.23434	3.5043	3.62004	3.29791	3.35653	3.87447	3.6771	3.78611	3.70145
Tumor	3.49015	3.43039	3.57486	3.35041	3.83806	3.18258	3.50788	3.43184	3.36314	3.04513	3.64198	3.10661	3.11366	3.7265	3.44341	3.63742	3.46114	3.42958	3.31821	4.21157	3.16584	3.55481	3.35555	3.94157	3.53085	3.09299	3.17769	3.14426	3.7218	4.1207	3.59367	3.29819	3.6407
Tumor	3.22555	3.37002	3.17798	3.22796	4.14068	3.21236	3.60661	3.4878	3.21611	3.44751	3.39504	3.11635	3.24074	3.62872	3.39528	3.51391	3.44128	3.54736	3.7767	3.92869	3.53445	3.46354	3.6437	3.8931	3.4165	3.3183	3.36459	3.04083	3.32166	3.99054	3.82076	3.54083	4.03437
Tumor	3.86763	3.48645	3.39016	3.59072	4.26595	3.40009	3.7794	3.73658	3.46109	3.20102	4.09982	3.20705	3.55608	4.33613	3.46692	3.44538	3.57526	3.85948	3.88408	3.88608	3.60191	3.74813	3.9607	4.43413	3.49766	3.89754	3.46	3.05309	3.52556	4.34688	4.36452	3.28425	3.86273
Tumor	4.37846	3.98392	3.5404	4.41589	4.64745	3.21991	3.86298	3.99325	4.20978	3.00792	4.29762	3.82713	4.49783	3.39066	3.96153	3.84724	4.47731	4.01654	4.496	5.90333	3.59897	3.78239	3.84005	4.32219	3.74809	4.14502	3.42187	3.11463	4.41139	4.61404	4.43201	4.38108	4.31858
Tumor	3.52662	4.58173	3.40528	4.50266	3.927	3.0905	4.278	3.65551	3.03932	3.54978	3.35284	3.2576	3.47562	3.47607	3.68918	4.18224	3.89782	3.46401	3.97398	3.98226	3.56015	3.34187	3.36366	3.71721	3.47279	3.44334	3.40849	3.15984	3.42126	4.02262	3.74053	4.05263	3.92586
Tumor	4.53696	3.7305	3.18713	3.27204	4.09675	3.20918	3.5951	3.64639	3.24425	3.28533	3.38776	3.44955	3.25352	3.52989	3.53257	3.7896	3.32507	3.50256	3.27803	3.98868	3.34541	3.27454	3.59396	3.761	3.16205	3.40485	3.41899	3.55339	3.57283	4.30536	3.30383	3.63136	4.25134
Tumor	3.44867	6.72637	6.77926	3.45979	3.70849	3.11634	5.11851	3.63251	3.11234	3.83846	3.58844	3.6429	3.28376	3.66895	3.58806	3.72771	3.53325	3.22667	3.8735	4.03809	3.70204	3.51721	4.33813	4.07042	3.2999	3.21914	3.32679	3.37846	3.26481	3.98688	3.36482	3.61581	5.52994
Tumor	4.66931	4.15961	6.82159	3.41519	4.18639	5.59245	3.84697	3.41633	3.26932	3.3873	3.81796	3.4698	3.95352	3.5024	3.62573	3.87414	3.47233	3.42873	3.59469	4.36921	3.54798	3.57744	3.65205	3.94531	3.59199	3.77108	3.92374	3.60645	3.91949	4.09915	3.66395	4.21371	4.25415
Tumor	5.78905	4.72788	7.31024	4.39189	4.07921	6.23156	5.05585	3.71111	3.32701	4.4063	3.28324	3.45813	3.4281	3.65837	4.31535	3.74632	3.48707	3.74069	4.42608	3.79297	3.34945	3.42744	4.07782	4.48118	3.44214	3.48195	3.57909	3.44737	3.60401	4.05678	3.48786	3.42777	4.67261
Tumor	3.88222	3.31883	3.23853	3.64366	3.96032	3.18142	3.46965	3.3775	3.29763	3.26529	3.51996	3.2684	3.27993	3.58815	3.48747	3.54109	3.40249	3.28723	3.38758	3.49035	3.21664	3.32404	3.46937	3.54205	3.45999	3.33132	3.37911	3.25006	3.32839	4.15244	3.3147	3.20663	3.82329
Tumor	3.47055	3.49332	3.22989	3.84227	4.00064	3.45685	3.34495	3.24993	3.32318	3.27264	3.46955	3.30802	3.25235	3.37415	3.6103	3.61011	3.33813	3.39757	3.53203	3.72026	3.5956	3.54893	3.67234	3.84822	3.45045	3.34422	3.29908	3.26876	3.41831	3.90837	3.78291	3.65074	4.28522
Tumor	3.5634	5.74276	3.50882	3.40661	3.98419	3.3593	3.4912	3.59907	3.36927	3.69402	3.47391	3.18891	3.21357	3.71146	3.62381	3.65134	3.5101	3.57534	3.88673	3.63243	3.71474	3.8799	4.26974	3.83512	3.46424	3.53533	3.66475	3.23808	3.83971	3.92625	3.72467	3.74314	4.11303
Tumor	3.42412	4.27691	3.71538	4.44917	3.86464	3.27379	3.52544	3.34698	3.26611	3.4664	3.56349	3.17146	3.3487	3.27842	3.81962	3.59616	3.21142	3.51086	3.42054	3.65123	3.59392	3.55135	4.19963	3.75164	3.51353	3.43364	3.49203	3.16893	3.44362	4.15514	3.51209	3.55051	3.98701
Tumor	3.31805	3.09174	3.54361	3.6112	4.37865	3.53652	3.76658	3.45418	3.34536	3.01866	3.28958	3.21711	3.36556	3.5739	3.50566	3.4464	3.59744	3.50732	3.66406	3.87238	3.46732	3.63807	3.81953	4.01715	3.44588	3.39274	3.25073	3.41026	3.35462	4.19012	3.18213	3.59292	3.99787
Tumor	4.10199	4.10413	3.27645	3.36494	3.73442	3.41865	3.83543	3.80318	3.80938	3.46513	3.79001	3.78192	3.43958	4.11884	3.65786	5.01712	3.63753	3.67794	5.27494	4.70495	3.68941	3.82906	3.5302	4.38131	4.33452	3.38258	3.85443	3.27303	5.21629	4.06528	3.92573	4.70371	5.01812
Tumor	3.68242	3.75078	3.59309	3.76954	4.28936	4.13419	3.67368	3.65809	3.33384	3.26421	3.41547	3.52208	3.41841	3.99493	3.63639	3.87135	3.18329	3.88643	3.51296	3.78946	3.61524	3.28625	3.8491	3.92534	3.7479	3.52811	3.4672	3.26626	3.89159	4.38098	3.52361	3.83147	4.3709
Tumor	3.46092	3.25322	3.23096	3.07437	3.92879	3.19335	3.51702	3.54196	3.08018	3.24833	3.64715	3.19279	3.31851	3.76077	3.58569	3.61542	3.39741	3.48935	3.44592	3.66143	3.42394	3.54701	3.70364	3.84568	3.52715	3.35778	3.37804	3.31277	3.47541	3.78113	3.90997	3.25658	4.20278
Tumor	4.10589	4.08021	3.61533	3.7127	3.748	4.23653	3.71716	4.93871	4.03432	3.40982	4.05778	3.75842	3.642	3.50987	4.63866	4.62193	4.39176	3.9598	3.53667	5.43833	4.32862	4.29119	3.48905	5.00594	3.94495	3.55955	3.91034	3.57026	5.16261	4.40527	4.27038	6.14091	5.23322
Tumor	3.54621	3.45789	3.16531	3.45586	4.12822	3.32577	3.47126	3.46028	3.23281	3.10612	3.64127	3.22673	3.08128	3.78245	3.59947	3.80274	3.267	3.68208	3.60006	3.87404	3.70537	3.48717	3.85018	3.82769	3.42749	3.57542	3.44891	3.36746	3.33456	4.1841	3.73223	3.85712	4.05226
Tumor	3.49165	3.77488	3.38069	3.96022	4.00307	3.6452	3.61866	3.39184	3.37772	3.07191	3.53844	3.2498	3.19275	3.75482	3.75237	3.40909	3.32457	3.51086	3.49698	4.04859	3.42496	3.63309	4.01558	4.09202	3.29573	3.49579	3.52192	3.24952	3.06526	4.23137	3.96294	4.45688	4.10105
Tumor	3.69867	3.37071	3.43286	3.46999	5.6482	3.53613	3.65388	3.40224	3.33485	3.22638	3.44931	3.19052	3.09483	3.72817	3.42406	3.37726	3.25661	3.38526	3.51181	3.504	3.23457	3.32499	3.75808	4.00275	3.30028	3.24304	3.48734	3.31898	3.29827	4.21919	3.71671	3.39724	4.02945
Tumor	4.50651	3.55317	3.57771	4.11086	4.21531	3.39866	3.6929	3.39041	3.22762	3.23202	3.92069	3.20139	3.27713	3.53551	3.48514	3.38843	3.7048	4.14208	3.46266	3.60135	3.54111	3.93495	3.90755	4.05857	3.46604	3.77394	3.39845	3.33015	4.1603	4.25419	3.74755	3.47282	3.9742
Tumor	3.58803	3.59378	3.65645	3.55917	3.78931	3.54046	3.73687	3.49435	3.62608	3.79342	3.56325	3.39155	3.36158	3.47443	3.38296	3.71444	3.13285	3.97587	3.62407	3.39074	4.07788	3.85659	4.25806	4.22448	3.86511	3.47491	3.78197	3.92237	3.21565	4.21854	3.7632	3.93558	3.83926
Tumor	3.44359	5.40599	3.52666	3.58468	3.85664	3.72064	3.4997	3.3939	3.57144	3.60366	3.80085	3.39639	4.02524	3.43888	3.6097	4.07747	3.35512	3.47863	3.5485	3.76061	3.43623	3.10788	3.65307	3.67944	2.9597	3.60109	3.22008	3.1941	3.03486	4.24846	3.77791	3.88431	3.67958
Tumor	3.18404	3.26746	3.39615	3.55762	3.93941	3.42418	3.78455	3.52545	3.20424	3.32286	3.32002	3.0322	3.09881	3.67061	3.37904	3.4862	3.43365	3.44337	3.69449	3.79465	3.33819	3.31117	3.48254	3.89342	3.26318	3.3962	3.40655	3.14718	3.21533	4.22173	3.27832	3.34921	4.27219
Tumor	3.44342	3.33157	3.44051	3.7088	3.91997	3.54865	3.72971	3.5577	3.40123	3.1638	3.54367	3.35685	3.2897	3.77797	3.3873	3.63007	3.21932	3.6036	3.63322	3.77644	3.4719	3.48344	3.48581	3.77304	3.32378	3.48732	3.28339	3.28782	3.21687	4.2501	3.7845	3.78719	3.81396
Tumor	3.54938	3.53275	3.38394	4.22694	4.82949	3.70991	3.58398	3.68226	3.53822	3.17417	3.51536	3.1807	3.38421	3.62527	3.44925	3.38554	3.38394	3.44378	3.64383	3.46391	3.40376	3.35975	3.68159	3.91111	3.22185	3.30475	3.13832	3.26799	3.09958	4.01646	3.65346	3.53168	4.08201
Tumor	3.40604	3.46952	3.34766	3.39361	4.07781	3.48914	3.55177	3.46533	3.41366	3.21193	3.46533	3.25659	3.28851	3.67981	3.42244	3.57812	3.27654	3.33038	3.70301	3.49429	3.26261	3.55998	3.66588	3.918	3.21255	3.45432	3.29819	3.27539	3.10139	4.16371	3.53053	3.50601	3.90304
Tumor	5.66232	3.61344	3.9056	3.33662	5.18558	6.63374	4.34185	3.74972	3.48771	3.22048	3.72934	3.40544	3.2004	4.0314	4.12238	3.29498	4.05379	3.92781	3.5796	3.31073	3.45648	3.88237	4.65934	4.30944	3.89896	3.44225	4.14748	3.34078	3.61437	3.92498	4.37605	3.05474	3.98038
Tumor	3.54283	3.55129	4.63281	3.80409	5.1525	3.76988	4.46913	4.01609	3.90012	3.29472	4.68369	3.76728	3.83371	5.14609	3.76518	4.31527	4.35133	4.50038	5.35413	3.5913	3.2747	3.07632	4.18275	4.44605	3.68033	3.65193	4.05893	3.28183	3.93295	4.16229	4.42918	3.13722	4.16212
Tumor	4.40907	3.24529	3.6482	3.23774	4.91226	3.79501	4.89933	3.66586	3.79926	3.15994	4.92495	4.16138	4.57722	4.39607	3.65809	4.75732	4.75429	3.43496	4.94617	3.96215	3.31564	3.07927	3.59078	4.20056	3.22319	3.73541	3.36876	3.31226	3.50546	4.50822	4.07185	3.10492	4.09619
Tumor	5.2888	6.342	3.34427	3.48109	4.01956	3.34847	5.69983	3.39675	3.35543	5.36681	3.40228	3.58111	3.25085	3.56482	4.52628	4.21474	3.24166	5.30957	3.62637	3.3631	3.37779	3.16713	4.11506	3.91792	3.19025	3.47536	3.84681	3.32876	3.23136	3.91703	3.70469	3.48109	3.98836
Tumor	3.32265	3.41769	3.41606	4.01008	4.29855	3.21692	3.6461	3.62229	3.26408	3.26976	3.54516	3.20856	3.33702	3.54741	3.30331	3.56043	3.15122	3.54119	3.55942	3.62771	3.55942	3.37686	3.90274	3.88539	3.52821	3.51623	3.09369	3.38481	3.31381	3.89018	3.50705	3.45722	4.02186
Tumor	3.37303	3.52812	3.89973	3.38019	4.07382	3.57814	3.63882	3.59868	3.63153	3.55509	3.37948	2.99989	3.17066	3.54014	3.37925	3.53221	3.2671	3.66162	3.61046	3.69098	3.53461	3.48374	3.79736	3.90361	3.41146	3.48819	3.37312	3.5796	3.38019	4.16685	3.74234	3.31885	3.61903
Tumor	3.92829	3.3013	3.46373	4.67643	4.02268	3.64304	3.50944	3.6237	3.4711	3.18484	3.59829	3.29186	3.22307	4.01403	3.46434	3.3901	3.49217	3.40415	3.63814	3.36331	3.75929	3.47901	3.91813	4.0591	3.51428	3.56459	3.32261	3.60751	3.25431	4.44921	3.56459	3.964	4.13889
Tumor	4.58857	3.45155	6.07496	3.71986	3.97178	3.59494	4.11773	3.42757	3.30687	3.41521	3.41427	3.33121	3.17551	3.76228	4.04425	3.36007	3.301	3.47222	3.60919	3.61051	3.41448	3.36261	3.99804	3.98119	3.33478	3.43308	3.3419	3.42381	3.23605	4.40949	3.41016	3.47448	4.0245
Tumor	3.60575	3.85421	3.36725	3.68147	3.84846	3.36701	3.37216	3.42758	3.19424	3.25558	3.0252	3.25244	3.14648	3.39344	3.43638	3.39196	3.10166	3.48095	3.80636	3.82297	3.44295	3.14621	4.08804	3.73965	3.26258	3.51262	3.4448	3.41327	3.23439	4.16092	3.59431	3.55434	4.044
Tumor	3.69036	3.31113	3.24975	4.83915	4.3118	3.5494	3.55946	3.35862	3.29146	3.4198	3.21481	3.22668	3.40935	3.60561	3.62404	3.40654	3.32864	3.51944	3.59173	3.49141	3.59759	3.4256	3.99974	3.88513	3.21594	3.54836	3.23	3.42559	3.07399	4.52286	3.57296	3.84518	4.19643
Tumor	3.86077	5.61404	3.37467	3.35625	4.07801	3.57591	3.56513	3.31578	3.27164	3.3921	3.39018	3.13102	3.19448	3.9045	3.46927	3.38147	3.24749	3.49066	3.65406	3.56272	3.388	3.58852	3.77775	3.91155	3.23199	3.49499	3.36752	3.41807	3.22587	4.39458	3.52559	3.40769	4.10688
Tumor	5.4719	3.46412	3.60734	3.58076	3.89298	3.6386	3.68674	3.63394	3.28391	3.36565	3.64635	3.21576	3.17273	3.74445	3.60879	3.57879	3.1642	3.71492	3.70654	3.66466	3.77402	3.57779	3.90062	3.88306	3.31287	3.77765	3.28862	3.51908	3.23826	4.15507	3.54273	3.91285	3.99437
Tumor	4.70876	3.77747	6.63146	3.32172	3.86105	4.73186	4.73408	3.56336	3.56859	3.39308	3.44533	3.249	3.28205	3.42927	3.4406	3.39645	3.34361	3.33738	3.40754	3.35249	3.40367	3.48281	3.82161	4.38208	3.21158	3.54405	3.43403	3.40112	3.18517	4.02382	3.54749	3.26877	4.33194
Tumor	3.56346	3.47033	4.36715	4.28086	4.64969	3.29375	3.80515	3.82238	3.40674	3.39279	4.04625	4.17975	4.35592	5.11573	3.43033	3.8586	4.23003	3.62388	4.70659	3.99745	3.42249	3.41852	3.45391	5.11699	3.81491	3.54471	4.0662	3.42625	3.08576	4.45239	3.66055	3.08186	3.97564
Tumor	3.34105	3.30014	3.96399	3.51545	4.65995	3.558	4.30141	3.9967	3.27959	3.01516	4.57325	4.1218	3.8145	3.77451	3.58995	4.47188	4.2069	3.52528	4.49575	4.31619	3.50168	3.29961	3.64457	5.03641	3.35897	5.18152	3.33918	3.48884	3.39536	4.83857	3.80432	3.11035	3.98997
Tumor	3.4339	3.21806	3.41295	3.59878	4.19821	3.58678	3.58576	3.52531	3.4763	3.52098	3.51375	3.42546	3.15625	3.77157	3.48281	3.59325	3.36402	3.38915	3.65741	3.48282	3.69862	3.29237	3.90596	4.00596	3.36407	3.50401	3.33302	3.26586	3.09043	4.47998	3.59635	3.57078	3.82667
Tumor	3.41194	3.57792	3.73151	3.43934	4.0744	3.71202	3.80311	3.49801	3.6023	3.55616	3.3165	3.19372	3.37387	3.59259	3.62093	3.95428	3.57718	3.18821	3.78261	3.49545	3.68436	3.47354	3.79538	4.29236	3.32523	3.52653	3.46809	3.61611	3.0901	4.23765	3.50067	3.37191	4.52543
Tumor	3.50416	3.39005	3.58159	3.59232	3.92799	3.2145	3.8419	3.52375	3.36775	3.47121	3.70247	3.20092	3.30522	3.76916	3.70247	3.54215	3.44091	3.42307	3.72215	3.62456	3.50206	3.29906	4.0725	4.17083	3.27508	3.64958	3.2222	3.36343	3.2222	4.14257	3.54277	3.3122	4.1455
Tumor	8.28756	4.9927	7.7285	3.96201	4.12462	4.68757	3.96201	3.8593	3.76333	3.47223	3.89072	3.57062	3.16191	3.67729	4.12473	3.93022	3.49522	3.42733	3.90911	3.78422	3.46268	3.51372	3.92334	4.22334	3.63708	4.12473	3.2691	3.51253	3.11989	4.42785	3.56993	3.63708	4.08338
Tumor	3.7613	4.28156	3.31023	4.81141	5.27817	3.36039	3.65197	3.66265	3.26308	3.42755	3.53454	3.4817	3.30289	3.42878	3.34053	3.53106	3.34419	3.37639	3.45108	3.4009	3.44397	3.19422	3.64186	3.99314	3.28086	3.31366	3.21864	3.23994	2.99006	3.99943	3.59126	3.4739	3.42803
Tumor	4.92772	3.2916	3.76513	3.78166	4.32879	3.49769	3.61017	3.4524	3.63319	3.38451	3.67309	3.30227	3.3582	3.69259	3.6814	3.95748	3.26235	3.43913	3.66187	3.81952	3.37348	3.29603	3.72263	3.87995	3.32177	3.68823	3.26958	3.25165	3.48502	4.04149	3.5445	3.17992	4.02066
Tumor	3.60699	3.43774	3.44671	3.83326	4.14236	3.54304	3.58818	3.58048	3.30317	3.26471	3.54657	3.23245	3.17486	3.70695	3.46827	3.49783	3.43112	3.43918	3.66098	3.6353	3.33595	3.4831	3.70668	4.23198	3.19831	3.35282	3.29468	3.22	3.19327	4.088	3.50728	3.52717	3.92591
Tumor	3.61003	3.75195	3.57444	3.93049	4.39308	3.49747	3.73547	3.49531	3.5463	3.88839	3.27722	3.5344	3.67323	3.82655	3.45829	3.63273	3.37258	3.54928	3.54394	3.99095	3.55221	3.64312	3.59279	4.00485	3.07404	3.42893	3.24259	3.35417	3.31138	4.13328	3.47941	3.46083	3.70259
Tumor	4.14022	3.09111	3.87595	3.53053	4.66518	4.01681	3.80389	4.04294	3.51074	3.16199	3.38204	3.61567	3.86989	3.8578	3.43443	4.38996	4.42073	4.31895	4.26242	3.87701	3.47654	3.23145	3.77556	3.99661	3.69844	3.4771	3.9146	3.15858	3.08409	4.18143	3.94688	3.28491	3.95963
Tumor	4.93057	3.74513	4.39403	3.69584	4.7119	4.27868	4.97407	4.12756	4.44368	3.41335	4.33065	5.02915	4.12793	3.74005	3.50136	4.69405	3.9562	3.87317	4.42153	4.37189	3.72495	3.08604	3.58106	4.5938	3.70531	3.77563	3.62447	3.32031	3.54213	4.33114	3.25546	3.16321	4.46683
Tumor	4.77638	4.63362	3.43282	3.97115	4.06955	3.73253	3.76162	3.4092	3.28291	3.11998	3.99937	3.25859	3.13336	3.51135	3.50325	3.49448	3.36913	3.37745	3.63068	3.61716	3.37267	3.4028	3.82933	4.17561	3.35787	3.55046	3.28817	3.44366	3.15275	4.29166	3.69367	3.54019	4.00697
Tumor	4.63044	7.46429	4.97646	4.05615	6.67873	4.37627	4.58841	3.62627	3.36363	3.552	3.58506	3.26017	3.24544	3.74535	3.68	3.57745	3.49962	3.83561	3.81236	3.39571	3.32469	3.55331	4.81958	4.18072	3.59272	3.44871	3.29591	3.40239	3.39645	4.43599	3.65123	3.40166	4.04344
Tumor	3.44467	3.4644	3.32725	3.39543	4.44566	3.53351	4.14218	3.81695	3.41717	3.31795	3.61111	3.03326	3.25131	3.64177	3.92956	3.1782	3.64177	3.51086	3.51996	3.51699	3.64491	3.74144	4.39107	3.9321	3.49308	3.58135	3.36383	3.30578	3.16264	4.26898	3.64177	3.7472	4.03272
Tumor	4.02037	4.06534	3.46011	4.03445	4.86329	3.53463	3.58933	3.63121	3.47885	3.21376	3.39458	3.30928	3.28953	4.01879	3.49149	3.32534	3.31498	3.60125	3.7533	3.39458	3.37629	3.49425	4.18914	4.09387	3.53473	3.35593	3.39876	3.39458	3.27994	4.47624	3.81947	3.39766	4.11097
Tumor	3.77207	3.55734	3.52337	3.62923	4.02714	3.49843	3.68685	3.53101	3.63693	3.39304	3.43013	3.36579	3.2827	3.92855	3.5216	3.57642	3.35839	3.59429	3.65792	3.61287	3.70676	3.86022	3.7799	4.36264	3.68097	3.62923	3.14099	3.35839	3.3734	4.6394	3.79495	3.5651	4.18343
Tumor	3.39281	3.24284	3.41714	3.41748	3.94532	3.84892	3.6156	3.53037	3.35249	3.20608	3.55821	3.10553	3.30035	3.83858	3.5054	3.61919	3.37439	3.34203	3.58563	3.83557	3.60788	3.82685	3.68522	4.15731	3.27705	3.41217	3.35681	2.93294	3.21736	4.42067	3.45653	3.67016	3.66859
Tumor	3.70737	3.62306	3.78351	3.66813	4.52157	3.51601	3.9021	3.8906	3.62389	3.64076	3.46296	3.65694	3.25087	3.97675	3.35645	3.69928	3.51423	3.54568	3.47461	3.67822	3.30931	3.52919	3.62147	4.43879	3.32958	3.56925	3.33189	3.29236	3.29915	4.0302	3.32185	3.32198	3.89704
Tumor	3.58119	3.36673	3.65302	3.638	4.39478	3.89395	3.85342	3.41297	3.42375	3.60194	3.42766	3.22521	3.34417	3.61744	3.46214	3.52432	3.41638	3.43073	3.7751	3.56035	3.49605	3.37798	3.87535	4.09395	3.3387	3.45136	3.43438	3.45107	3.2364	4.26525	3.33763	3.61168	3.89059
Tumor	6.89399	3.78965	3.58151	3.75777	4.18504	3.524	4.12389	3.56341	3.33057	3.58593	3.31082	3.4002	3.20058	3.9667	3.40994	3.43149	3.34974	3.34974	3.80393	3.59496	3.55059	3.58151	3.84334	3.87237	3.47731	3.37042	3.57004	3.37421	3.13496	4.40164	3.49963	3.25019	4.04242
Tumor	4.24935	3.58708	3.33154	3.56671	4.14563	3.94213	3.84738	3.42651	3.44917	3.24287	3.5821	3.05568	3.56283	3.78008	3.79832	3.43544	3.16294	3.72315	4.09497	3.87544	3.52901	3.65473	4.06912	4.01715	3.73135	3.34948	3.56395	3.42519	3.48884	4.64927	3.8757	3.57897	4.09412
Tumor	3.99962	4.29602	5.52471	4.68964	4.40472	4.7676	5.56969	3.6547	3.46004	3.88959	3.5511	3.20253	3.43359	3.79078	3.9602	3.81673	3.32763	3.84973	3.91162	3.7243	3.43361	3.53984	3.68491	3.98511	3.52091	3.39332	3.4833	3.15099	3.45058	4.32919	3.6396	3.80604	4.14846
Tumor	3.3163	3.43379	3.45448	3.68689	3.8687	3.44477	3.68279	3.47552	3.04183	3.35517	3.31699	3.13553	3.09453	3.56856	3.28786	3.33105	3.15483	3.2767	3.79431	3.73216	3.32516	3.45185	3.51601	3.83438	3.54523	3.19944	3.67659	3.28211	3.29874	4.20724	3.2753	3.45237	4.10593
Tumor	4.03798	3.33446	3.95581	3.79644	3.9604	3.99229	3.86553	3.72997	3.27681	3.43919	3.39125	3.28039	3.41858	3.51761	3.37284	3.4417	3.30315	3.73125	3.95508	3.65189	3.3502	3.51581	3.61527	4.07568	3.38217	3.41249	3.25044	3.38456	3.22436	4.39665	3.5251	3.64522	3.98637
Tumor	3.67609	3.51657	3.44078	3.39189	3.77312	3.37378	3.58617	3.43122	3.24479	3.20259	3.53157	2.94971	3.20932	3.53325	3.28303	3.43915	3.11127	3.4764	3.52851	3.41514	3.48828	3.45349	3.51525	3.82918	3.42131	3.43021	3.23257	3.29587	3.25824	3.92982	3.55371	3.41386	3.95244
Tumor	3.77531	4.31139	3.35102	4.47536	4.07848	3.38804	3.85682	3.40384	3.12711	3.43196	3.43572	3.2075	3.21965	3.42452	3.46366	3.3756	3.42574	3.3012	3.36013	3.58824	3.371	3.36158	3.53564	3.92837	3.47232	3.33584	3.46087	3.21409	3.17537	4.12822	3.41039	3.28441	3.95622
Tumor	3.39068	3.43801	3.34682	3.70132	4.03249	3.32684	3.67562	3.47547	3.40671	3.38742	3.63646	3.23829	3.16368	3.67137	3.36221	3.86082	3.14642	3.33141	4.14122	3.75023	3.4839	3.64908	3.30797	4.19187	3.45826	3.26644	3.31953	3.68339	3.11787	4.13215	3.52204	3.29681	4.21836
Tumor	3.56263	3.60151	3.49732	3.53453	4.04476	3.64328	3.61191	3.3711	3.23189	3.37499	3.50466	3.12845	3.19611	3.68336	3.65975	3.52576	3.61833	3.53781	3.86964	3.56848	3.55722	3.76156	3.753	4.01588	3.32708	3.43403	3.4982	3.46879	3.17256	4.27456	3.73387	3.67423	4.36714
Tumor	3.50994	3.58038	3.28576	3.7837	4.0383	3.5174	3.63572	3.391	3.1681	3.4263	3.5665	3.12759	3.23407	3.68808	3.57794	3.46115	3.30364	3.45189	3.63883	3.59219	3.48111	3.56228	3.93092	3.65091	3.30246	3.50305	3.22796	3.49121	3.38563	3.97775	3.59869	3.82411	4.12507
Tumor	6.07023	4.70963	3.95303	5.71513	4.66632	3.52991	3.61121	3.52662	3.20413	3.23894	3.37171	3.3941	3.19349	3.88327	3.48101	3.45676	3.19577	3.53742	3.69286	3.54357	3.64758	3.42834	3.55196	4.1865	3.47712	3.45065	3.23381	3.27767	3.12098	4.24125	3.38846	3.60573	4.346
Tumor	7.25688	5.53226	3.37801	5.34686	4.43383	3.33276	3.66262	3.51245	3.43722	3.55311	3.34011	3.44992	3.42337	3.58459	3.33109	3.78806	3.15756	3.91279	3.85744	3.47689	3.43585	3.46293	4.274	3.94225	3.19578	3.64473	3.50131	3.43724	3.03382	4.17769	3.52114	3.30269	3.65695
Tumor	3.22087	3.70509	5.81017	3.71945	4.12534	3.35742	3.72249	3.36475	3.1417	3.39641	3.29968	3.11272	3.32817	3.50305	4.06053	3.66614	3.12182	3.30117	4.01467	3.38893	3.24638	3.39739	3.57371	4.40808	3.19725	3.33395	3.52198	3.75228	3.18672	4.38379	3.40961	3.42267	4.35124
Tumor	3.51726	3.33791	3.40924	3.51069	3.83199	3.49841	3.86413	3.48782	3.1815	3.52569	3.5242	3.24927	3.18036	3.84159	3.48607	3.64795	3.12233	3.71546	3.77664	3.60464	3.3226	3.62951	3.78726	3.74649	3.43053	3.56035	3.30855	3.3298	3.17794	4.32586	3.45573	3.43346	4.63212
Tumor	3.39218	3.55475	3.31008	3.33093	3.91473	3.54004	3.47901	3.29587	3.25103	3.23428	3.46421	3.29209	3.37348	3.44892	3.41599	3.55163	3.1384	3.23109	3.62089	3.5204	3.42599	3.55085	3.41213	3.87575	3.16595	3.35593	3.07001	3.33608	3.23014	4.22983	3.54245	3.41079	4.18426
Tumor	3.50743	3.7595	3.50902	3.50661	4.35073	3.51195	3.78086	3.59631	3.28681	3.47998	3.39922	3.28446	3.08083	3.80952	3.60868	3.71159	3.48072	3.43922	4.09241	3.44314	3.46141	3.43139	3.48212	3.86471	3.447	3.4716	3.60299	3.50001	3.22449	4.49328	3.36164	3.08983	4.26375
Tumor	3.35299	3.41214	3.4575	3.83179	4.0454	3.28813	3.87364	3.4135	3.2864	3.25601	3.36763	3.13898	3.41041	3.77683	3.30609	3.70321	3.1615	3.43192	3.9427	3.49057	3.47946	3.55608	3.57885	3.65355	3.37785	3.44406	3.3323	3.33278	2.94616	4.28142	3.46383	3.4291	3.96885
Tumor	3.49528	3.31229	3.5472	3.40719	4.0003	3.52056	3.69417	3.3149	3.11198	3.23183	3.45867	3.11225	3.15983	3.48517	3.28209	3.38571	3.0975	3.25512	3.41684	3.43292	3.45386	3.24965	3.62044	3.56178	3.23519	3.30633	3.33746	3.47324	3.00664	3.91181	3.34277	3.2067	3.74008
Tumor	3.40598	3.65758	3.34161	3.53584	3.81674	3.52338	3.77444	3.42485	3.1383	3.44848	3.49315	3.20307	3.11115	3.72578	3.52758	3.44955	3.2932	3.42187	3.72609	3.56267	3.59701	3.64652	3.78205	3.84751	3.19736	3.48497	3.30564	3.35784	3.26407	4.18434	3.43656	3.44771	4.42344
Tumor	3.37834	4.22047	3.9925	4.15278	6.95932	3.58707	4.34086	3.55885	3.47207	3.35798	3.62561	3.2926	3.29063	3.69589	3.50961	3.70721	3.42685	3.47928	4.10749	3.79818	3.48152	3.27908	3.66152	4.00067	3.21473	3.47565	3.43562	3.18864	3.25751	4.30917	3.71444	3.3813	4.09204
Tumor	3.65878	4.69666	3.57007	3.51562	4.25094	3.79942	4.03688	3.53042	3.20419	3.43432	3.52376	3.21556	3.47494	4.2299	4.05262	3.93695	3.26877	3.91502	4.11042	3.40639	3.45952	3.84492	4.03023	4.33689	3.26349	3.44161	3.70898	3.42179	3.48581	4.74948	3.80628	3.45314	4.48041
Tumor	3.32378	3.65872	3.54992	3.60405	3.9386	3.46547	3.45589	3.54642	3.12649	3.35149	3.16963	3.21916	3.27605	3.72472	3.56492	3.57901	3.49509	3.52181	3.75612	3.67556	3.46714	3.68825	3.60246	3.69315	3.21219	3.55572	3.13081	3.54025	3.27554	4.23089	3.60152	3.78282	3.94324
Tumor	3.3051	3.35768	3.68161	3.51922	3.75543	3.38793	4.08267	3.46	3.18224	3.2235	3.29661	3.13833	3.14858	3.42005	3.38972	3.55663	3.27794	3.30798	3.76123	3.5061	3.53866	3.30027	3.43221	3.99212	3.14014	3.31731	3.10245	3.18654	3.07962	4.05507	3.19994	3.01877	3.93658
Tumor	4.96131	4.19753	3.23554	3.51432	3.98168	3.73774	3.74805	3.47031	3.16066	3.44064	3.48716	3.17773	3.30201	3.5653	3.43061	3.85661	3.20548	3.58266	3.90702	3.40089	3.41193	3.50671	3.53972	3.8507	3.27735	3.47631	3.34371	3.4838	3.03432	4.23952	3.35104	3.4385	3.9295
Tumor	3.30425	3.66503	3.23892	3.69302	3.83584	3.34583	3.59749	3.61872	3.03024	3.22072	3.33931	3.25971	3.14837	3.43947	3.51524	3.45897	3.24035	3.43861	3.58029	3.47245	3.47193	3.3537	3.50147	3.66146	3.24421	3.22905	3.23946	3.22482	3.07753	4.00634	3.32117	3.16657	4.00053
Tumor	4.35996	3.35642	3.50528	3.46597	4.2243	3.58608	3.54614	3.36473	3.28701	3.39767	3.38207	3.1671	3.24083	3.85093	3.44463	3.5203	3.24757	3.35122	3.67795	3.39642	3.48241	3.60054	3.57409	3.82882	3.23331	3.39105	3.13924	3.22008	3.11196	4.17717	3.33713	3.32776	4.36582
Tumor	6.18037	6.22917	7.0542	7.55688	8.288	3.70912	3.55514	3.74722	3.33596	3.4746	3.36806	3.09954	3.24367	3.88399	3.59257	3.67532	3.38332	3.24492	3.94697	3.60442	3.41546	3.711	3.76126	4.029	3.46727	3.4377	3.45786	3.42959	3.13414	4.10149	3.72911	3.31333	4.27214
Tumor	3.33313	3.58468	3.18663	3.69128	3.99359	3.53196	3.63308	3.20011	3.16334	3.23785	3.45361	3.20902	3.38433	3.65757	3.47328	3.5821	3.31932	3.38891	4.17434	3.73596	3.42179	3.47082	3.56301	3.79298	3.01779	3.53819	3.42601	3.40926	3.21385	4.28685	3.47213	3.37031	3.95547
Tumor	3.66348	3.55257	3.44125	3.38225	4.01846	3.52239	3.87182	3.45529	3.17064	3.34882	3.37264	3.17859	3.28433	3.67457	3.24707	3.54797	3.15127	3.04993	3.97961	3.5282	3.50954	3.43083	3.68787	3.83316	3.23512	3.34456	3.4232	3.24459	3.07931	4.28998	3.45201	3.1847	4.22316
Tumor	3.25806	3.20413	3.21901	3.62158	4.20043	3.26799	3.5119	3.36394	3.15955	3.08425	3.37098	3.38676	3.18072	3.48415	3.4363	3.63688	3.28796	3.52421	3.71584	3.72659	3.56977	3.80965	3.62428	3.60496	3.27043	3.13558	3.16203	3.24543	3.2814	4.13661	3.59859	3.39339	8.59697
Tumor	3.40599	3.52757	8.10164	3.53583	3.91249	3.49831	6.78014	3.37213	3.14285	3.34899	3.27868	3.17719	3.26564	3.58016	6.08928	3.94574	3.37802	4.17549	3.68792	3.33838	3.48206	3.48446	3.50532	4.08145	3.16517	3.47491	3.27948	3.36869	3.19624	4.1983	3.30868	3.35891	4.25463
Tumor	3.32208	3.48867	3.58792	4.61668	4.1517	3.4431	3.58854	3.40887	3.58508	3.19229	3.28111	3.18388	3.09047	3.55389	3.37797	3.53763	3.2647	3.45733	3.78997	3.72709	3.52606	3.5387	3.64116	3.84381	3.41528	3.35178	3.37101	3.40835	3.08693	4.33635	3.60338	3.35302	4.20155
Tumor	3.83476	3.90008	3.69319	4.49481	4.1804	3.796	3.67021	3.61265	3.3352	3.0461	3.63746	3.46071	3.34995	4.19688	3.44864	3.52336	3.44912	3.48695	4.29192	3.6643	3.2145	3.96199	3.59428	4.00288	3.2279	3.79754	3.552	3.44463	3.4839	4.57091	3.89104	3.54489	3.91017
Tumor	3.58806	3.4499	4.66776	3.67192	4.00754	3.86314	4.32648	3.5332	3.12333	3.27797	3.4143	3.05056	3.36412	3.61307	3.54557	3.72309	3.21344	3.45301	3.8582	3.55922	3.4858	3.60553	3.47615	3.83633	3.17537	3.40984	3.23098	3.42696	3.13552	4.2974	3.50108	3.67583	4.13696
Tumor	3.58708	3.302	4.90752	4.05153	4.24846	6.41859	3.88583	3.46079	3.20961	3.52085	3.52922	3.32931	3.49098	3.86695	3.52631	3.50937	3.22934	3.56011	4.19568	3.73208	3.50569	3.59854	3.75215	4.14459	3.15171	3.55525	3.502	3.51977	3.23242	4.6936	3.67228	3.91751	3.98285
Tumor	3.4742	3.59447	3.81971	3.7092	3.95956	3.38012	3.85231	3.50623	3.0464	3.36039	3.6115	3.09306	3.19073	3.59385	3.54827	3.43434	3.12289	3.38633	3.65572	3.39929	3.33062	3.39251	3.55159	3.78814	3.17089	3.34338	3.27023	3.15377	3.01308	4.05809	3.45733	3.24537	3.95265
Tumor	4.81115	4.42398	3.61128	3.63099	4.05203	3.44385	3.74809	3.64773	3.35861	3.33932	3.54609	3.19941	3.42257	3.9034	3.49946	3.57088	3.23122	3.84074	3.9157	3.71303	3.49733	3.65956	3.62517	3.95189	3.42905	3.49578	3.22151	3.43193	3.46701	4.62474	3.46773	3.79258	4.17539
Tumor	3.43371	6.95374	4.49695	4.52324	4.24306	6.12249	3.82049	3.51442	2.99796	3.43121	3.40439	3.08374	3.31149	3.79355	3.29822	3.85027	3.26976	3.49816	3.81101	3.59514	3.48766	3.4955	3.79789	3.9075	3.37067	3.43583	3.49557	3.37151	3.14124	4.27422	3.38452	3.1513	4.14549
Tumor	3.33471	3.32146	3.3619	3.47505	4.00675	3.56126	3.65261	3.41212	3.10745	3.44581	3.37485	3.0429	3.05618	3.73965	3.51115	3.38895	3.30491	3.32682	3.67027	3.55174	3.41458	3.47731	3.43789	3.60958	3.16567	3.40909	3.20685	3.24367	3.15962	4.00084	3.46131	3.11488	4.21536
Tumor	4.27948	3.98835	3.37416	5.20045	4.38349	3.555	3.84939	3.32728	3.03238	3.31521	3.55818	3.2729	3.17417	3.49407	3.66502	3.5748	3.35617	3.37319	3.64081	3.45547	3.44803	3.77619	3.90641	3.73906	3.18421	3.28268	3.38158	3.36439	3.11042	4.14838	3.61398	3.38295	4.06558
Tumor	3.25477	3.51222	3.47503	3.58052	4.00031	3.38857	3.59063	3.41926	3.13123	3.27505	3.51935	3.1108	3.30313	3.6789	3.22079	3.4899	3.16096	3.59681	3.81391	3.39338	3.5611	3.43978	3.4531	3.89188	3.38196	3.37689	3.49148	3.62853	3.32087	4.43932	3.37157	3.57961	4.25375
Tumor	7.19972	4.52329	3.73442	3.83918	4.14556	3.60468	3.88062	3.50189	3.46014	3.46706	3.45457	3.33543	3.31357	3.55227	3.45678	3.4276	3.42808	3.82642	3.74703	3.81229	3.5114	3.66987	3.5842	3.91802	3.28483	3.34791	3.44148	3.43775	3.03685	4.15775	3.58576	3.4918	3.94368
Tumor	3.56264	3.37994	3.60092	3.66725	4.32224	3.46361	3.84709	3.63649	3.17032	3.3344	3.71391	3.26505	3.43369	3.89633	3.48935	3.80164	3.33781	3.68964	4.21685	3.59588	3.52856	3.8341	4.05277	3.88429	3.62349	3.45876	3.45981	3.42146	3.22087	4.67522	3.67371	3.45669	4.21603
Tumor	3.46551	3.42081	3.58255	3.53993	3.94848	3.27566	3.94391	3.43763	3.04108	3.32117	3.37414	3.01261	3.24246	3.64648	3.43589	3.39729	3.11523	3.34401	3.68798	3.37865	3.48569	3.5174	3.72405	3.80482	3.33888	3.40221	3.361	3.16891	3.15317	3.97417	3.34822	3.08147	4.17701
Tumor	3.38537	3.30602	3.4667	3.69633	4.11968	3.43501	3.56107	3.57529	3.28259	3.20148	3.16958	3.05653	3.16977	3.69435	3.16048	3.93758	3.12127	3.42362	3.68374	3.52285	3.53336	3.72197	3.65989	3.99665	3.28735	3.4718	3.14695	3.52081	3.19007	4.45309	3.56525	3.70641	4.26505
Tumor	5.35565	5.6459	6.73348	3.95882	5.15063	8.54305	3.97901	3.71615	3.35722	3.30473	3.34282	3.42018	3.27805	3.91242	3.4055	3.5616	3.25462	3.53816	3.75913	3.50629	3.44979	3.90184	4.15387	4.33616	3.43504	3.62898	3.7727	3.44468	3.30006	5.12268	3.71372	3.57829	4.15441
Tumor	4.71159	3.74404	5.20628	3.7793	3.87544	3.83872	4.47688	3.38691	3.0753	3.29268	3.4797	3.10511	3.21428	3.6017	4.22153	4.22827	3.18743	3.40044	3.58458	3.46084	3.30445	3.4229	3.53263	4.12406	3.21649	3.26824	3.2716	3.20207	3.21908	4.01254	3.53673	3.40119	4.20026
Tumor	6.15335	4.45666	3.42489	3.58839	4.20665	3.41528	3.97465	3.46678	3.55567	3.29071	3.62772	3.38144	3.39135	3.82519	3.25836	3.48687	3.24558	3.57929	3.91902	3.74309	3.31934	3.73432	3.90136	3.86367	3.15923	3.33099	3.43585	3.53746	3.27802	4.50344	3.21641	3.69942	4.16415
Tumor	3.27027	3.2495	3.43947	3.42077	4.48318	3.59274	3.54424	3.59055	3.2864	3.50773	3.73255	3.53954	3.47595	3.95675	3.25074	3.58522	3.5903	3.47094	4.04357	3.72884	3.40007	3.59406	4.11743	4.15524	3.17585	3.30342	3.39334	3.35686	3.20549	4.11862	3.73391	3.76252	3.79532
Tumor	3.52489	3.67131	3.3725	3.54364	4.38187	3.45124	3.76016	3.81568	3.18574	3.58305	3.30023	3.29551	3.38881	3.50307	3.30297	3.56417	3.38935	3.25815	3.79196	3.45927	3.5576	3.14572	3.70474	3.90374	3.19169	3.26553	3.3725	3.47026	3.32208	4.15753	3.42172	3.4112	4.21457
Tumor	3.16727	3.42583	3.41684	3.69458	4.0896	3.81602	3.68067	3.42383	3.80023	3.2222	3.3642	3.16658	3.42212	3.65605	3.18726	3.49031	3.28463	3.56622	3.82541	3.52424	3.45099	3.82594	3.68683	4.09671	3.44013	3.34662	3.51452	3.53322	3.29766	4.15476	3.47076	3.4116	4.35617
Tumor	3.71373	3.52036	3.14541	3.46884	4.09458	3.49008	3.71814	3.71591	3.3527	3.2032	3.36071	3.33812	3.23781	3.77378	3.44466	3.52716	3.15123	3.55433	3.61751	3.78251	3.94725	3.59825	3.77631	3.86344	3.70864	3.41479	3.70195	3.49336	3.30006	4.3671	3.90337	3.81555	4.21301
Tumor	4.14212	3.97301	3.5587	3.42255	4.18033	3.88613	3.7006	3.39635	3.29632	3.13348	3.41581	3.10558	3.19214	3.77265	3.34183	3.35133	3.29807	3.48712	3.83893	3.51519	3.35419	3.45923	3.78034	4.07217	3.39196	3.40982	3.63892	3.26396	3.2178	4.21148	3.51016	3.06833	4.07593
Tumor	5.64556	3.26711	3.51851	3.85735	4.05735	3.65612	3.70393	3.56733	3.00233	3.21545	3.56244	3.08241	3.11838	3.56683	3.40138	3.5566	3.58682	3.63196	3.64467	3.77699	3.71416	4.07548	3.81984	4.04348	3.19606	3.32574	3.43021	3.11782	3.32684	4.24826	3.32192	3.72199	3.63426
Tumor	3.35769	3.55502	3.26217	3.82976	4.18218	3.58149	3.48353	3.33143	3.21262	3.20657	3.34706	3.17813	3.18295	3.74654	3.5207	3.41426	3.23282	3.31154	3.62799	3.39815	3.40876	3.41018	3.61181	3.76228	3.28368	3.31391	3.41431	3.16955	3.1006	4.08294	3.25235	3.30731	3.87405
Tumor	4.30554	4.40319	6.08659	4.41551	4.51748	4.45677	4.91926	3.67898	3.3736	3.84653	3.41888	3.20413	3.13954	3.64906	3.837	3.66542	3.44656	3.89592	3.99371	3.29814	3.52533	3.45641	4.37219	4.18514	3.25464	3.26778	3.66356	3.49149	3.12665	4.31083	3.32651	3.07361	4.47404
Tumor	3.38599	3.45627	3.47925	3.57761	4.14912	3.34605	3.72283	3.60145	3.23818	3.23974	3.33957	3.28566	3.17739	3.75381	3.39705	3.38083	3.24721	3.33198	3.62304	3.55895	3.56352	3.51138	3.6944	3.85011	3.30655	3.39062	3.27896	3.23957	3.11133	4.30331	3.46015	3.6254	3.75615
Tumor	3.50589	3.33811	3.35717	3.48034	4.07784	3.49223	3.52651	3.42623	3.10829	3.12717	3.39438	3.22548	3.33613	3.68131	3.52488	3.55954	3.26036	3.50775	3.70383	3.50075	3.80811	3.68278	4.00198	3.71676	3.28296	3.35276	3.44866	3.29879	3.14885	4.42116	3.51557	3.54647	4.22403
Tumor	3.52824	3.83972	3.3583	7.103	9.89731	3.50449	3.47119	3.45715	3.06702	3.42602	3.33213	3.25952	3.39674	3.69836	3.38711	3.3399	3.18447	3.43189	3.60198	3.36326	3.55627	3.57284	4.10416	3.82555	3.23817	3.36179	3.33685	3.4277	3.21839	4.05909	3.61575	3.2397	4.05389
Tumor	3.40507	3.3385	3.73168	3.54923	4.18714	3.66625	3.50513	3.39479	3.33038	3.30645	3.4097	3.24602	3.63119	4.14726	3.30734	3.7752	3.35839	3.46948	4.03925	3.65885	3.77326	3.6389	4.07998	3.91515	3.47568	3.60339	4.14685	4.04335	3.2962	4.54125	3.60544	4.2813	4.35013
Tumor	3.71776	3.54333	3.20926	3.50621	3.9799	3.48737	3.57337	3.51402	3.20471	3.43855	3.27727	3.29841	3.36407	3.59953	3.66396	3.66219	3.30761	3.40553	3.69535	3.64095	3.65994	3.83554	3.77016	3.97654	3.14934	3.52453	3.57789	3.6371	3.23762	4.49554	3.6374	3.64112	4.44981
Tumor	3.40711	3.37521	3.36554	3.33108	3.99204	3.37881	3.86349	3.43147	3.18785	3.23659	3.31586	3.40658	3.18729	3.71406	3.35827	3.56484	3.21822	3.45422	3.9839	3.79585	3.60511	3.38874	3.562	3.77822	3.2071	3.32189	3.43904	3.40863	3.27105	4.23373	3.42042	3.41199	4.04921
Tumor	6.20212	4.23795	3.3865	4.9531	4.07986	3.58829	3.66113	3.59567	3.40097	3.21128	3.64877	3.4724	3.28467	3.88638	3.49666	3.69198	3.5931	3.68919	3.78239	3.77905	3.51172	3.33986	3.60666	4.22446	3.25205	3.57486	3.40679	3.38049	3.13843	4.28986	3.37596	3.5826	3.82173
Tumor	3.41544	3.43966	3.56409	3.44576	4.12453	3.71546	3.78544	3.55806	3.29103	3.31591	3.77301	3.53316	3.37747	3.75545	3.38291	3.625	3.44115	3.24297	3.81199	3.53258	3.416	3.44329	3.54193	4.10824	3.37639	3.16477	3.59676	3.33777	3.2235	4.06625	3.46386	3.62453	3.74674
Tumor	3.44395	3.41056	3.50985	3.26879	3.95887	3.54146	3.7806	3.57004	3.08159	3.31584	3.40362	3.37923	3.39405	3.72858	3.35895	3.36252	3.37096	3.32064	3.80175	3.48173	3.38843	3.43666	3.54643	3.75563	3.14601	3.46127	3.36492	3.23703	2.94739	3.92264	3.47259	3.20633	4.02777
Tumor	3.34592	3.31538	3.30206	3.46849	4.05267	3.60898	3.81167	3.52282	3.14093	3.29156	3.40818	3.15758	3.3592	3.51691	3.2419	3.62494	3.37021	3.25089	3.92082	3.76496	3.42249	3.45873	3.66884	3.64412	3.29773	3.45753	3.46368	3.27061	3.12395	3.89176	3.55046	3.51981	4.15995
Tumor	4.05262	3.70814	3.32572	3.28661	4.87536	3.56618	3.54624	3.43558	3.0032	3.58875	3.27394	3.32324	3.23332	3.32354	3.5216	3.43989	3.1643	3.26072	3.72126	3.53998	3.4877	3.3477	3.41086	3.88005	3.14228	3.44661	3.45025	3.29684	3.22092	3.80644	3.53119	3.35701	4.49749
Tumor	3.66223	3.65493	3.23645	3.62605	4.08493	3.63209	3.7679	3.59595	3.17672	3.60155	3.39093	3.35718	3.34041	4.05045	3.44255	3.6086	3.48445	3.31899	3.82681	3.85807	3.72329	3.67973	3.96686	4.11558	3.36758	3.76739	3.6126	3.74404	3.24695	4.27031	3.85158	3.80207	3.77406
Tumor	3.37992	3.39353	3.33655	3.57077	4.36624	3.61439	3.61981	3.41026	3.19651	3.50344	3.41203	3.27541	3.19537	3.61455	3.40212	3.30784	3.17909	3.51531	3.5966	3.54327	3.60163	3.44692	3.7848	3.7702	3.24425	3.40985	3.7149	3.49607	3.07486	4.02231	3.43864	3.24001	4.01865
Tumor	3.16307	3.51922	5.08926	3.59685	4.16939	3.82843	3.52834	3.34924	3.05279	3.59451	3.33584	3.18136	3.13658	3.48036	3.40313	3.30495	3.09264	3.57161	3.39975	3.30154	3.51073	3.389	3.83951	4.7397	3.20616	3.21619	3.37527	3.23954	3.1194	4.08261	3.32999	3.33695	4.14858
Tumor	6.40906	4.38593	5.87163	4.69973	7.74813	6.65514	4.51132	3.84943	3.10829	3.68237	3.37652	3.48848	3.38974	3.40424	3.47392	4.04228	3.2718	3.30802	3.83516	3.38372	3.42	3.57142	3.71341	4.40915	3.36818	3.75392	3.3671	3.65999	3.06348	4.27422	3.36676	3.22901	4.57689
Tumor	5.09769	4.74772	3.25876	3.76283	4.1074	3.41805	3.65721	3.5377	3.17817	3.38481	3.53943	3.54554	3.25993	3.32906	3.35339	3.47729	3.34668	3.3281	3.66178	3.61312	3.49025	3.42293	3.85614	4.0333	3.11927	3.29491	3.24546	3.14225	3.08361	4.08917	3.22448	3.37121	4.06094
Tumor	3.63488	3.62485	4.22266	3.56716	4.20897	3.99648	3.9573	3.56716	3.29914	3.31556	3.47692	3.3278	3.30263	3.80225	3.36298	3.39475	3.58543	3.41271	3.67319	3.71138	3.34401	3.34674	3.60182	4.0137	3.26242	3.40314	3.45712	3.2358	3.38053	4.25515	3.51989	3.26486	4.07994
Tumor	5.26964	3.81695	3.48087	3.60949	4.11295	3.68849	3.78664	3.58472	3.51769	3.45576	3.62851	3.3783	3.29869	3.79347	3.39559	3.43956	3.24576	3.43935	3.77527	3.72352	3.4465	3.29723	3.72729	3.90311	3.08304	3.48345	3.35294	3.24502	3.18368	4.2128	3.79679	3.10803	4.22624
Tumor	3.28323	3.50098	3.19577	3.48412	4.17009	3.41397	3.79611	3.56813	3.45656	3.34961	3.60149	3.48901	3.50065	3.66862	3.4652	3.4013	3.61908	3.73831	4.09726	3.80567	3.45679	3.67253	3.68688	4.45735	3.47494	3.55257	3.76791	3.49082	3.15147	4.35234	3.5633	3.68473	3.81366
Tumor	3.51467	3.77895	3.3384	3.5865	3.94309	3.71681	3.85954	3.50883	3.21967	3.39781	3.49308	3.3353	3.5983	3.38837	3.22746	3.52273	3.32289	3.70453	3.98072	3.84445	3.69607	3.70357	4.08393	3.98998	3.21409	3.29631	3.66203	3.42425	3.0767	4.34508	3.75607	3.60859	4.07451
Tumor	4.06709	5.34529	3.44357	3.41406	4.18197	3.78713	3.63032	3.44793	3.21939	3.35384	3.51622	3.42635	3.42843	3.68259	3.18538	3.70763	3.3734	3.31165	3.88116	3.75085	3.4007	3.43273	3.66962	3.8797	3.17384	3.63423	3.49251	3.33531	3.03756	4.03059	3.31123	3.47112	3.99525
Tumor	7.23818	5.85154	3.30818	3.3862	5.87028	3.71322	3.76865	3.95012	3.35437	3.34404	3.36908	4.01991	3.62697	3.60718	3.68892	3.61923	3.495	3.57714	3.74088	3.59718	3.31371	3.526	3.59702	4.14574	3.36517	3.52738	3.41506	3.44446	3.03782	4.05266	3.20851	3.19063	4.08662
Tumor	3.50151	3.57029	3.29465	3.43063	4.25927	3.692	3.8377	3.48723	3.02724	3.14058	3.42963	3.28365	3.25821	3.32873	3.29822	3.62791	3.26141	3.21871	3.80189	3.78514	3.46309	3.59636	3.49791	3.99717	3.21806	3.35767	3.39914	3.20017	3.09096	4.23951	3.46984	3.20468	3.89386
Tumor	4.25751	3.68585	5.72036	4.26563	4.41396	5.42837	3.90111	3.55002	3.232	3.42698	3.53518	3.30354	3.60581	3.17442	3.31486	3.91434	3.51508	3.35996	3.86729	4.03077	3.45139	3.53546	3.57634	3.93259	3.05253	3.49407	3.4293	3.16541	3.1347	4.05246	3.18668	3.34995	4.14626
Tumor	3.57343	3.4424	3.24332	3.43155	4.23052	3.64801	3.69005	3.58387	3.16805	3.12348	3.44912	3.07289	3.25577	3.48043	3.37351	3.32161	3.33117	3.17355	3.59484	3.69021	3.39349	3.34947	3.80158	3.84848	3.28267	3.2655	3.28965	3.17355	3.01769	3.96319	3.30671	3.30356	4.18192
Tumor	3.29242	3.44272	3.47988	3.39602	4.25533	4.10556	3.76799	3.72378	3.20607	3.21026	3.52651	3.28101	3.19119	3.44416	3.67983	3.50438	3.32299	3.30284	3.65527	3.83696	3.74583	3.73468	3.88091	4.14714	3.15251	3.35652	3.5522	3.33134	3.2146	4.19713	3.64471	3.57897	4.04623
Tumor	3.32758	3.59489	3.44702	3.78405	4.2026	3.42436	3.88035	3.63605	3.24267	3.05892	3.39924	3.292	3.33384	3.6	3.37025	3.63406	3.43674	3.44747	3.70894	3.79593	3.42415	3.56508	4.20469	3.82614	3.27012	3.50171	3.24388	3.42693	3.25161	3.94889	3.46541	3.57897	3.91646
Tumor	3.49755	3.4967	3.28233	3.72175	4.18289	3.40378	3.38444	3.61618	3.11686	3.24482	3.73905	3.23496	3.52822	3.5782	3.49218	3.48833	3.4976	3.49214	3.70787	3.68895	3.71457	3.6877	3.95824	4.14306	3.28959	3.43457	3.54923	3.51713	3.12524	3.96281	3.50229	3.64216	3.87702
Tumor	4.31468	5.83971	8.11511	4.481	4.16739	5.5314	3.91671	4.63813	3.20751	3.26899	3.40871	3.28651	3.35499	3.64911	3.52775	3.39445	3.28202	3.73179	4.27716	3.44601	3.6167	3.56079	4.00811	5.26866	3.51496	3.66254	3.47121	3.30028	3.44433	4.71908	3.61384	3.76685	4.25385
Tumor	3.54156	3.81734	4.26451	3.86337	4.21742	3.50451	3.69145	3.47279	3.34249	3.29487	3.40283	3.22612	3.23028	3.46555	3.63262	3.34623	3.37349	3.16796	3.60393	3.92851	3.44621	3.63656	3.85757	4.04534	3.33664	3.275	3.60855	3.31145	3.12225	4.19801	3.67568	3.19045	3.73955
Tumor	5.36666	3.87074	4.42316	3.61268	4.98558	3.5462	3.90335	3.74126	3.3165	3.42045	3.41365	3.28849	3.27672	3.66006	3.25225	3.4097	3.29927	3.44041	3.71993	3.64941	3.72173	3.67931	4.43156	4.09702	3.16472	3.36274	3.61409	3.21919	3.05795	4.12222	3.43194	3.42461	4.12592
Tumor	3.43387	3.63959	3.8282	3.80685	4.75221	3.38213	3.71939	3.33419	3.20278	3.24948	3.47613	3.20812	3.1678	3.67638	3.57494	3.68015	3.5908	3.50523	3.42264	3.96668	3.53782	3.82694	3.78048	4.35759	3.41459	3.21467	3.35093	3.22013	3.20293	4.30866	3.57233	3.49605	4.64537
Tumor	3.4936	3.89535	3.70928	3.39876	4.11532	3.38242	3.59045	3.37348	3.23759	3.53526	3.4847	3.10483	3.29048	3.96526	3.37183	3.45593	3.22956	3.4307	4.18371	3.9933	3.63758	3.58084	4.03575	4.18412	3.12072	3.48218	3.38089	3.28033	3.14877	4.23292	3.99786	3.46074	4.27654
Tumor	3.39367	3.15477	3.27927	3.28443	3.99246	3.48527	3.97728	3.30888	3.26822	3.16188	3.34922	3.28829	3.31924	3.49267	3.41633	3.48297	3.58887	3.59643	3.75558	3.6088	3.50807	3.43088	3.63954	4.06469	3.54987	3.74028	3.37961	3.37787	3.28974	4.34287	4.08876	3.41752	4.24345
Tumor	3.37039	3.30811	3.35677	3.41349	4.12538	3.49355	3.82305	3.59369	3.0351	3.19477	3.373	3.41181	3.23079	3.92014	3.44401	3.45417	3.47225	3.3561	3.66783	3.70324	3.50459	3.4861	3.72711	3.728	3.26935	3.26723	3.47445	3.15776	3.02638	4.2009	3.64561	3.42802	4.33189
Tumor	5.11569	4.29	3.39584	5.83776	8.25008	3.46318	3.81455	3.54574	3.18334	3.4863	3.34426	3.22594	3.11048	3.64238	3.47707	3.32721	3.12073	3.23115	3.508	3.43784	3.52103	3.48598	3.93382	3.93211	3.53163	3.359	3.54291	3.42369	3.14456	4.01739	3.59183	3.43677	4.45262
Tumor	3.42437	3.42495	3.71218	3.65906	4.05687	3.43229	3.6259	3.38321	3.06855	3.3436	3.49395	3.2401	3.26829	3.52319	3.25751	3.27325	3.1408	3.36375	3.49681	3.38544	3.61669	3.3266	3.52985	4.05204	3.51904	3.12486	3.46744	3.38564	3.0478	3.90855	3.23315	3.45498	4.1843
Tumor	3.57225	3.97715	3.29322	3.56935	3.83321	3.22871	3.5856	3.54863	3.19687	3.38388	3.59941	3.28	3.30456	3.73868	3.20562	3.3222	3.29844	3.34472	3.72114	3.53142	3.71411	3.60392	4.64013	3.78732	3.31279	3.44816	3.4032	3.32826	3.13209	4.25327	3.83045	3.46521	3.94448
Tumor	3.24351	3.24889	3.20798	3.39245	4.16938	3.57257	3.56501	3.64118	3.28918	3.25315	3.34754	3.56699	3.36543	3.65066	3.31646	3.28972	3.12164	3.84952	3.85631	3.64564	3.63069	3.61848	3.8911	4.04175	3.29497	3.52788	3.27368	3.50096	3.27691	4.35455	3.84417	3.60182	4.22071
Tumor	3.83738	3.74552	3.39306	3.95014	3.9476	3.4769	3.51281	3.59996	3.10926	3.4709	3.4678	3.25547	3.13305	3.53117	3.49126	3.58696	3.16995	3.36461	3.81203	3.40778	3.56023	3.66092	3.77817	3.63603	3.34551	3.59521	3.51833	3.52403	3.10688	3.9795	3.71477	3.5643	3.99497
Tumor	6.40384	4.70279	3.27462	6.51185	5.11759	3.41801	3.46529	3.5456	3.07559	3.51061	3.60582	3.07482	3.20123	3.46258	3.33663	3.21493	3.2208	3.5672	3.55375	3.45034	3.63303	3.51516	3.69846	3.54281	3.45684	3.21186	3.62339	3.45306	3.23624	3.90921	3.45188	3.44461	3.68026
Tumor	6.10571	6.75653	4.52135	3.62784	3.99068	3.20048	3.54726	3.61286	3.23986	3.68329	3.41304	3.37011	3.32618	3.65843	7.30665	3.5891	3.19592	3.40697	3.68436	3.58148	3.61583	3.79688	5.42632	4.02181	3.74882	3.50305	3.34952	3.41688	3.44263	3.78913	3.64416	3.33157	4.61443
Tumor	6.4225	5.68516	3.28919	3.47471	5.55627	3.19592	4.20841	3.49049	2.97818	3.47471	3.38899	3.22175	3.19584	3.68714	3.41674	3.41179	3.31145	3.45695	3.44081	3.47462	3.38469	3.5403	3.56497	3.65311	3.14829	3.63927	3.44365	3.38973	3.196	3.81266	3.16584	3.32076	3.78996
Tumor	3.75548	3.94844	4.31705	3.59815	3.80864	3.28104	3.65668	3.49505	3.06745	3.66142	3.32641	3.12199	3.22849	3.67942	3.58267	3.11335	3.08957	3.66201	3.35278	3.45918	3.49897	3.68883	3.70284	4.51116	3.50356	3.17282	3.49442	3.46612	3.32748	3.96512	3.31141	3.20352	4.60082
Tumor	6.14261	4.77561	3.94355	3.51956	3.90601	3.59128	3.88289	3.39605	3.07597	3.51474	3.11668	3.06061	3.24133	3.32492	3.46718	3.4419	3.22824	3.46568	3.35397	3.42607	3.52309	3.48214	3.79663	3.65045	3.38473	3.25167	3.55897	3.7804	3.13614	3.86565	3.19874	3.21455	3.91016
Tumor	3.3136	3.58396	3.30308	3.66441	3.82099	3.46612	3.52115	3.70844	3.20655	3.42637	3.35735	3.16041	3.12815	3.66485	3.28508	3.25376	3.2307	3.47293	3.59384	3.65257	3.58945	3.53024	3.69532	3.71522	3.41007	3.41426	3.61485	3.394	3.30702	3.76435	3.57028	3.28444	4.08837
Tumor	3.55171	3.26035	3.41355	3.50933	4.07158	3.42446	3.58209	3.60169	3.27499	3.49361	3.38519	3.49219	3.10175	3.74201	3.45082	3.28192	3.26192	3.61147	3.60728	3.3911	3.52897	3.48204	3.77538	3.74754	3.41506	3.36273	3.47773	3.62381	3.27804	4.15839	3.7228	3.4525	3.9842
Tumor	3.9594	3.38479	3.37847	3.57572	4.00301	3.39723	3.49556	3.64637	2.9984	3.45108	3.3046	3.29363	3.19698	3.80814	3.41845	3.35838	3.27848	3.50656	3.70527	3.74924	3.50596	3.60857	3.9652	3.95164	3.36657	3.26306	3.47807	3.65526	3.24313	4.17029	3.30211	3.73132	4.06359
Tumor	7.00326	4.51056	6.44647	3.74554	4.00996	5.12226	4.71319	3.4897	3.06218	3.33022	3.27203	3.29529	3.33307	3.4186	3.8444	3.56484	3.16007	3.38582	3.40969	3.47992	3.54328	3.69515	4.15667	4.91109	3.35182	3.40568	3.41949	3.58395	3.18618	3.78589	3.3559	3.37986	5.26113
Tumor	3.3104	3.64498	3.48289	3.4041	4.00998	3.257	3.4182	3.40422	3.32649	3.35399	3.31876	3.03	3.25143	3.70535	3.55291	3.17718	3.15989	3.60787	3.77687	3.42386	3.59077	3.67331	4.24826	3.88592	3.38731	3.28333	3.28944	3.52203	3.31031	4.16219	3.50916	3.21819	3.9319
Tumor	3.40293	3.53641	3.52398	3.80145	4.01571	3.59805	4.17648	3.46253	3.17504	3.50895	3.38221	3.22354	3.17257	3.79151	3.35043	3.37497	3.27066	3.47761	3.91687	3.33293	3.40164	3.56544	4.04026	4.12116	3.65672	3.27344	3.64046	3.55919	3.34197	4.27088	3.62759	3.40399	4.38312
Tumor	3.33635	3.35904	3.3978	3.78753	3.99617	3.46067	3.72439	3.5278	3.2002	3.31979	3.36029	3.35695	3.35338	3.52707	3.59293	3.41331	3.27226	3.62559	3.73185	3.63603	3.55904	3.46777	3.82112	3.96844	3.27165	3.47328	3.40442	3.39966	3.12717	4.18441	3.51777	3.5835	4.14289
Tumor	3.45336	3.31374	3.52764	3.76762	4.19316	3.51452	3.7045	3.44262	3.21009	3.55579	3.30209	3.03575	3.01293	3.59892	3.27427	3.39102	3.18051	3.41325	3.5869	3.41738	3.38958	3.74051	3.76395	3.63424	3.32009	3.27235	3.57338	3.51897	3.11307	3.67061	3.54703	3.18479	3.87773
Tumor	3.72481	3.39191	3.36281	4.74244	4.06855	3.50417	3.56601	3.55011	3.2745	3.6956	3.71891	3.26086	3.29294	3.62595	3.35002	3.105	3.4386	3.31699	3.72806	3.50418	3.57866	3.88861	3.65616	4.02464	3.62071	3.56485	3.53506	3.44926	3.14257	4.37535	3.67384	3.56529	4.23477
Tumor	3.79958	4.2987	3.54102	3.90809	4.25542	3.21948	3.76206	3.40257	3.21319	3.21903	3.42783	3.26318	3.44493	3.90741	3.34895	3.27948	3.41358	3.51251	3.52285	3.70245	3.6013	3.6362	3.96203	4.21567	3.96137	3.50092	3.6112	3.23918	3.36326	3.97499	4.01053	3.66926	4.96508
Tumor	5.22885	3.22943	3.50503	4.12837	4.62112	3.53196	4.00463	3.87181	3.58592	3.37712	3.31293	3.37198	3.2121	4.13781	3.67014	3.49928	3.50744	4.14139	3.93054	3.70716	3.8273	3.70787	4.4071	4.70826	4.07581	3.41265	3.61353	3.74459	3.50174	4.50003	4.44652	3.65263	4.86168
Tumor	3.93807	4.39918	3.48046	3.45398	4.06675	3.25999	3.50796	3.71333	3.00744	3.40872	3.59934	3.32318	3.19818	3.48716	3.37978	3.28305	3.17427	3.3404	3.52223	3.34549	3.42803	3.53173	3.76278	4.01207	3.26933	3.5519	3.48915	3.28696	3.18119	3.69053	3.36943	3.1749	3.99876
Tumor	3.9724	3.41367	3.41356	4.11812	4.33096	4.06142	3.68831	3.40758	3.36267	3.24789	3.52888	3.53006	3.14789	3.70261	3.4149	3.53779	3.29848	3.50654	3.49971	3.64317	3.56724	3.52082	3.77723	3.83766	3.45883	3.21714	3.36267	3.41634	3.14791	4.07803	3.5605	3.57098	3.96133
Tumor	3.88004	4.07039	3.32514	4.21385	4.09116	3.48698	3.86946	3.43241	3.21677	3.6585	3.3962	3.28228	3.25276	3.75791	3.21111	3.61492	3.23185	3.53576	3.65136	3.65109	3.3237	3.3746	3.74498	4.38865	3.25199	3.19371	3.39335	3.40753	3.09217	4.16238	3.7182	3.24497	5.08508
Tumor	3.69959	3.86394	3.25509	3.59108	3.92035	3.50162	3.62305	3.63791	3.24018	3.408	3.60238	3.02254	3.11627	3.69607	3.31513	3.42694	3.16504	3.37607	3.84531	3.56718	3.47763	3.7544	3.8123	3.97995	3.21836	3.25404	3.51073	3.3836	3.13314	4.0246	3.5323	3.50128	4.27949
Tumor	3.50975	4.10136	3.25699	3.39674	3.93155	3.48973	3.84729	3.49032	3.10711	3.64357	3.30883	3.31715	3.0573	3.83624	3.59333	3.45192	3.28494	3.35594	3.34857	3.28351	3.24151	3.46901	4.20217	4.43382	3.63874	3.21724	3.70592	3.31473	3.62938	4.05919	3.69917	3.33749	6.89884
Tumor	3.60843	3.33638	3.26079	3.61372	3.80529	3.6895	3.59829	3.69981	3.19575	3.14376	3.65061	3.15949	3.21529	4.01594	3.39722	2.81014	3.26356	3.50298	3.95209	3.44071	3.65987	3.72392	4.07685	3.84513	3.91462	3.26158	3.67197	3.49295	3.42703	4.00366	3.61674	3.37182	3.83636
Tumor	3.71995	3.61882	3.60368	3.96995	4.17316	3.92277	3.62276	3.66161	3.28428	3.61639	3.57685	3.2534	3.30413	3.82241	3.53037	3.46989	3.29575	3.64952	3.69114	3.38967	3.77836	4.08472	3.78431	4.02626	3.75109	3.33367	3.86093	3.66427	3.56592	4.14257	3.85871	3.82171	3.93639
Tumor	3.77734	3.48312	3.40295	3.47453	3.96118	3.67729	3.81073	3.30309	3.21711	3.38744	3.46684	3.20612	3.16811	3.63769	3.53654	3.57791	3.20727	3.35449	3.91302	3.42914	3.50255	3.56938	3.57053	3.85465	3.22143	3.37277	3.18914	3.49738	3.14555	4.3599	3.55243	3.305	3.89112
Tumor	5.29556	4.22503	3.3711	4.58766	4.05503	3.3517	4.06793	3.54957	3.39612	3.57447	3.46129	3.38361	3.18839	3.71389	3.57878	3.53307	3.21685	3.61826	3.60384	3.58303	3.52825	3.89281	4.03597	4.15173	3.57238	3.46528	3.62246	3.65374	3.2012	3.96346	3.58466	3.58133	5.06324
Normalized data
Tissue Type	HOXA10	HOXA5	HOXC6	HOXD4	HOXD1	HOXC10	HOXB7	HOXD11	HOXB9	HOXA1	HOXA11	HOXA7	HOXD3	HOXA3	HOXB6	HOXB5	HOXD12	HOXB13	HOXC11	HOXD13	HOXD9	HOXC5	HOXA4	HOXC4	HOXD10	HOXA6	HOXA2	HOXC13	HOXB8	HOXC8	HOXB3	HOXB1	HOXB2
Non-Tumor	18.1956	11.8342	11.3845	12.5705	16.9004	9.38355	14.3655	10.1107	12.8657	13.8398	11.3651	12.2618	12.5304	14.7439	11.0557	11.5108	11.838	15.4407	14.2296	12.5514	12.3841	10.9078	16.2749	19.2474	22.8304	14.7101	11.9263	14.0896	18.7495	44.6128	12.778	14.1004	19.6837
Non-Tumor	12.4593	15.7211	12.8662	12.0761	15.0934	11.6943	12.7517	10.5289	8.79647	13.9914	11.222	11.095	11.3826	13.0267	9.58462	13.6872	10.2007	10.608	16.7533	10.476	13.9487	11.8793	14.2269	15.2715	9.98287	14.0709	10.6365	13.5597	9.67025	24.999	12.6824	11.9237	21.8507
Non-Tumor	14.3616	14.1666	11.3616	12.7727	17.2249	11.9531	14.9201	11.0475	9.0642	11.3008	11.8446	11.0008	9.93522	12.8531	11.1304	10.644	9.78065	11.3787	13.7444	10.9013	13.4492	13.2666	15.4493	15.5032	10.8066	11.1848	10.5203	12.5103	9.76614	28.8668	14.0119	11.6559	34.1814
Non-Tumor	12.072	14.3148	10.9656	13.756	16.6212	12.1146	13.0918	11.7737	10.9083	13.5684	13.5817	10.8333	11.0516	19.1064	10.2525	10.3263	9.38274	13.1206	14.097	11.5908	17.0641	15.4169	14.5028	15.1827	14.2691	12.4401	10.8716	12.9118	10.9875	21.2831	15.138	18.2448	31.94
Non-Tumor	11.655	13.4895	10.4653	12.5931	15.0857	11.7762	17.54	11.9339	8.98206	12.3962	11.3555	9.04429	9.78644	11.2831	11.4289	11.9605	9.18937	11.0609	12.5301	10.4198	13.3998	11.7347	13.9359	13.7601	11.7823	10.0095	10.101	11.1306	9.74876	18.0346	13.2981	11.2862	67.5566
Non-Tumor	11.4784	12.1265	10.7362	11.2744	17.3903	11.0264	11.7479	11.2511	10.056	11.4676	10.9784	9.98623	9.46974	17.3884	12.2713	12.9604	9.22062	12.6435	15.9914	9.93788	16.9247	12.729	14.5352	12.4208	13.9121	11.1673	10.6309	10.1633	10.9575	26.7113	18.075	14.4615	34.9384
Non-Tumor	12.4973	11.5359	10.2682	11.9264	17.7364	12.2286	11.1957	9.38959	10.7808	11.4166	13.623	10.8432	9.82034	14.5628	10.8296	11.7374	10.1991	12.0269	14.0005	10.6115	11.9821	14.4235	14.7553	14.0768	11.7161	11.0568	10.2491	11.326	9.67833	20.2353	15.2398	12.2666	27.3093
Non-Tumor	12.6382	12.2238	12.1969	13.5382	17.595	16.9519	11.5558	11.9835	9.75675	12.0932	12.0766	12.6143	10.3392	13.5413	10.5228	12.9147	10.8666	12.6047	17.3516	12.7872	16.1026	14.1814	16.639	15.9627	11.3187	12.0144	12.5701	10.0375	11.2148	21.0054	12.6913	13.6982	29.1032
Non-Tumor	22.9675	26.266	13.0422	17.8263	22.4884	12.1458	16.0832	19.3544	13.8173	12.1333	12.1956	9.93488	10.0246	13.6576	14.0021	11.438	9.5268	17.3004	14.8751	15.0669	17.7617	43.055	22.9675	17.0923	14.8107	12.4757	11.8755	14.9523	16.0557	29.2005	18.1273	16.9226	19.0808
Non-Tumor	28.9856	30.9035	15.3823	22.7101	17.8236	15.0282	19.5267	18.3464	13.5308	10.7937	10.2541	12.542	12.1465	14.4008	13.7509	12.8227	9.49295	28.7453	15.7793	16.8753	32.0149	21.5311	20.9917	42.4962	17.4669	9.12936	19.5036	10.1591	13.4164	23.0405	19.2234	14.5258	27.0276
Non-Tumor	10.5266	10.1779	8.82388	10.5687	15.3963	10.4529	12.0726	10.3237	9.27807	8.98496	9.84537	10.2546	9.7388	11.5686	14.6757	11.8545	9.68662	12.4332	12.8728	12.4607	10.2354	13.7694	15.4864	15.1925	10.6813	14.0404	10.7727	10.1352	11.7295	18.493	14.41	16.2098	17.6988
Non-Tumor	11.9679	12.5997	9.50219	8.13272	16.4987	10.8683	12.3327	11.2586	10.5451	9.9219	11.6051	9.13708	9.07974	13.7503	10.8055	13.5166	10.4445	11.1691	13.4856	13.9152	15.2447	13.5596	13.9239	13.5945	12.0175	11.8744	11.1356	11.5509	13.1578	18.0019	14.9436	16.3243	15.5334
Non-Tumor	9.53907	15.4953	9.86001	9.40507	13.6383	11.1705	12.7152	11.2968	9.0818	10.7745	10.1741	9.4041	10.4459	12.0917	12.4046	11.5336	10.4419	10.0448	13.2626	12.8184	10.1224	10.9137	13.5468	12.901	10.0188	8.96882	10.5022	11.0799	10.3182	15.2934	13.5891	11.3428	33.0948
Non-Tumor	13.1573	12.8354	12.7382	9.51726	12.9024	9.21266	13.617	11.2705	10.483	8.78698	11.6572	11.1434	11.3403	10.3378	10.4075	11.1297	11.86	10.9051	16.0935	19.3287	11.1662	10.0253	14.8583	12.3466	13.4818	11.8464	9.38326	9.86568	11.1947	15.2659	13.3747	17.8274	18.0684
Non-Tumor	10.0619	11.9953	12.3317	9.25842	14.7423	12.0029	12.4032	10.5532	10.0446	10.7681	11.222	10.6402	10.4137	12.0379	12.3531	12.9951	10.9866	11.7897	15.4995	16.4071	12.4222	12.1174	13.2584	15.2951	11.1823	10.7521	12.2865	9.12091	8.93432	22.0198	11.3934	14.368	21.8374
Non-Tumor	11.4638	9.13392	10.6511	8.96825	14.3018	10.3859	12.9168	10.8195	8.04676	8.87877	11.7953	9.73064	11.3546	12.928	13.2937	15.2533	9.65732	12.9246	13.1172	14.039	12.6771	12.9846	12.0678	16.6322	10.5748	10.4552	12.9335	9.87801	10.7397	15.9166	12.5236	13.0382	24.4374
Non-Tumor	11.8105	9.87311	8.77111	10.5658	17.5549	10.1691	10.5357	10.7488	10.4688	9.41704	11.4279	10.5802	9.6189	13.1924	11.57	13.8452	11.3922	11.3028	13.7529	15.8664	11.7885	11.541	13.6415	15.0693	12.528	10.8494	12.7424	9.61425	9.63171	23.0346	12	12.1752	17.4534
Non-Tumor	10.212	16.1283	10.8444	11.0667	15.1181	8.59066	11.7422	10.4194	9.67821	9.60536	10.2259	10.1489	10.5592	14.3349	12.4734	11.4055	10.2851	10.7827	11.5407	12.0447	10.5613	10.7733	15.0347	14.8244	10.2347	12.3111	12.1731	10.2272	10.6696	14.9998	11.368	12.0868	22.9553
Non-Tumor	10.5444	10.8334	10.0936	9.32704	16.1257	10.3559	11.9843	11.1137	8.73483	9.1688	11.3507	10.0173	9.79808	12.1979	11.5094	10.9168	9.55491	9.7524	9.95312	13.5772	11.5428	13.0326	12.1524	13.7797	9.78261	10.7504	10.5107	9.03671	10.4178	17.3965	11.3192	14.4283	16.5986
Non-Tumor	11.1765	17.1145	9.6751	12.4283	16.7331	11.1859	12.104	12.2575	11.3785	10.0864	13.5526	15.4316	19.8805	12.9081	16.4806	14.4024	17.3659	20.0943	14.9578	37.9743	13.0136	12.1739	12.7993	13.835	10.9601	17.9521	11.0631	12.6845	27.4966	25.1506	15.5946	34.2557	21.765
Non-Tumor	11.1546	11.4934	11.163	12.0579	15.9387	9.71955	9.9764	12.3714	11.2099	11.7178	12.5021	9.99598	11.3907	13.3002	11.9187	18.4807	9.78739	11.3506	14.1447	19.7598	10.923	13.3517	11.1637	13.9882	10.5329	12.6452	13.7188	10.6475	9.60431	18.0863	15.5603	16.1695	18.1284
Non-Tumor	12.1523	15.5255	11.1938	12.3481	16.3893	10.8328	13.2985	15.2097	10.646	9.02097	15.4518	12.3546	12.236	11.695	11.9337	21.5686	11.6943	14.0476	18.0691	19.8547	11.0158	11.4305	12.9583	19.622	12.7192	16.1811	10.4357	11.2785	11.9861	18.8673	16.342	19.4887	30.2347
Non-Tumor	10.0187	14.4573	9.5414	12.2211	12.844	10.5023	11.4159	12.7433	11.5882	8.89461	17.1669	11.382	11.0509	14.0581	11.3457	15.7757	11.9073	14.1539	18.6192	15.7502	10.9763	14.9108	12.7811	15.2535	11.1095	13.0621	10.9008	11.7988	12.7818	16.2683	14.9199	18.0092	23.9805
Non-Tumor	12.022	11.4645	14.8836	14.2133	14.1548	11.156	11.5012	15.6201	10.3953	11.0926	12.9533	11.2557	13.2983	11.0102	12.6755	13.4858	10.516	16.3509	17.3104	16.5539	13.5461	13.6847	17.5824	11.9637	14.417	22.2157	13.7277	11.9333	13.3075	30.5056	14.5122	15.9158	32.3365
Non-Tumor	9.26641	9.79373	9.96326	11.3514	16.795	9.82619	11.4916	10.1649	7.67694	11.0163	13.1917	9.27749	10.8877	11.6335	12.8835	9.15298	8.34802	10.6763	12.2108	11.9337	13.7669	11.4609	14.814	14.3011	9.76514	11.981	8.94079	9.87092	10.1487	16.0164	11.3131	11.1151	19.1066
Non-Tumor	10.886	9.23074	11.9039	11.1624	15.8931	10.9376	13.1409	12.7931	11.3896	10.9798	10.7932	9.06705	8.1241	11.6055	11.8029	12.638	10.455	10.3272	12.4754	13.5717	15.0683	10.1531	11.6039	14.758	10.342	13.7039	10.9113	10.5784	12.7823	17.2939	11.9054	10.4757	25.2895
Non-Tumor	10.9103	11.241	11.438	11.1374	14.2903	11.3104	12.3115	12.0596	10.1396	10.7945	12.2191	9.42057	10.0496	12.9281	16.4785	19.2248	11.6916	14.9449	12.8206	12.9734	16.684	10.9462	16.6843	16.7173	11.5705	11.2551	13.0134	12.4239	8.58791	24.7888	13.2356	16.4578	19.3718
Non-Tumor	12.6961	10.6202	9.33969	11.1754	14.927	10.8924	11.1181	11.4079	9.10181	10.3757	11.5555	9.98368	8.98754	12.1187	15.4456	16.2795	11.5086	10.5447	10.0284	12.1282	10.5462	11.2678	12.4378	16.3687	11.7154	11.2147	12.5213	10.7736	10.5415	15.5103	12.3531	19.7044	22.3534
Non-Tumor	9.64515	9.4431	10.8571	10.9814	15.2679	8.8193	11.1299	10.1333	8.60716	9.19353	10.542	8.58844	11.3541	13.7214	11.6584	11.7295	9.72689	12.7816	11.9842	12.6376	10.9576	11.8485	12.7581	14.5281	9.4017	10.4441	10.4857	9.18888	12.4594	15.5463	11.5003	11.6706	19.4663
Non-Tumor	11.5929	10.8097	11.2476	10.5938	18.7023	11.2184	12.5121	15.7976	17.408	8.46786	16.4974	16.5274	13.8986	11.2743	13.1934	12.7341	19.723	13.5175	20.1336	26.1737	10.5266	10.7895	13.2146	19.6017	13.4472	13.7483	20.3609	8.59256	23.1517	22.5116	13.4654	10.6257	24.8104
Non-Tumor	11.5356	38.7484	9.66791	13.4174	16.4717	9.53644	11.7448	10.689	12.6941	8.71058	12.5219	10.1994	10.8657	12.0879	15.6347	21.0276	12.0549	11.6372	11.8067	13.3612	8.95712	9.35248	13.697	14.25	10.3107	9.58905	11.3845	8.11976	11.0636	13.5923	11.9897	9.88258	23.7165
Non-Tumor	11.1267	11.2795	9.76956	11.1978	22.7502	9.40936	20.0875	9.87779	9.58613	9.83109	17.7987	11.0476	11.975	12.4593	14.8809	11.9643	13.2549	11.0338	12.0525	21.7499	14.3476	10.0203	12.0004	15.7786	12.1482	11.8882	9.36373	12.0732	12.2945	17.1503	19.1033	12.7179	16.811
Non-Tumor	12.4524	11.1811	12.3241	12.6723	17.0431	8.73784	13.1309	10.6151	10.0178	9.34579	11.5618	9.17969	11.5945	10.5566	13.6507	15.8638	13.387	8.64598	15.0948	15.414	10.6562	9.75741	11.2127	13.4129	9.98406	11.3772	9.99405	9.30881	10.8494	13.9723	11.1308	11.1433	19.0768
Non-Tumor	10.6008	10.9924	10.9028	11.2652	11.3477	10.0443	11.1649	12.4322	10.6016	9.9249	16.1307	11.1772	12.1529	14.7745	11.0184	11.945	10.9321	14.5381	13.4156	11.4113	10.613	13.7324	12.6841	16.0044	11.3698	12.5516	11.5691	10.1057	12.0719	19.7178	13.872	11.303	17.8036
Non-Tumor	14.8179	16.2972	14.849	9.75731	19.2685	15.8321	22.7379	16.1472	15.9735	11.3445	50.8634	15.807	17.2338	16.418	34.851	17.7333	60.7357	12.6049	25.1009	108.899	10.4112	16.1077	15.76	35.4267	39.8481	60.2143	19.2949	9.63584	40.9448	48.3507	19.3873	40.9957	18.7165
Non-Tumor	11.9764	10.4781	11.5238	11.3906	14.7351	10.8758	11.3769	12.1723	9.51534	8.90878	12.894	13.7991	10.6181	16.1965	17.5859	26.3698	11.6898	12.588	23.0876	25.7774	13.7403	12.4417	15.5407	17.1851	10.1033	14.3694	31.4819	18.8668	15.042	21.179	14.4038	18.6188	16.773
Non-Tumor	12.569	12.4489	10.8307	10.0971	18.526	10.5306	12.6763	13.1848	10.7912	9.89442	11.3121	11.1067	10.0071	14.4405	12.2292	12.2485	13.282	13.5803	14.7298	16.9407	11.9838	9.58471	13.7534	16.4221	13.9763	10.7487	11.2336	10.7138	14.6742	28.142	16.6146	26.7687	16.8494
Non-Tumor	10.679	12.631	11.1521	11.9565	13.7934	10.8648	13.8363	10.3475	11.4181	9.88927	30.1193	11.4979	14.4323	11.0987	14.4897	36.9115	10.1274	12.698	11.4898	43.9275	13.7646	12.8307	13.3012	14.7027	18.1734	15.8302	10.9539	8.99924	36.3751	19.0005	14.7325	36.6043	24.2701
Non-Tumor	11.0897	12.4575	10.4793	9.08116	15.1262	10.7295	12.8559	11.1952	10.2507	10.4813	11.728	10.6013	9.83502	12.5361	12.7204	9.56868	10.4278	10.7893	14.3007	12.8577	9.07039	10.6474	12.0914	14.8527	10.0753	10.5421	10.1323	9.91566	11.5489	14.0251	11.3734	10.0782	17.5572
Non-Tumor	12.4418	18.0746	10.8025	10.2347	18.9232	11.4168	19.2583	16.8867	9.4688	10.5926	17.1945	10.8821	10.5343	11.9493	17.7198	14.6714	10.9651	10.5424	20.1122	16.0842	10.8974	13.3174	12.2104	18.137	13.1197	14.6997	10.6974	10.3599	11.3227	22.6753	10.8214	18.6334	15.744
Non-Tumor	11.2926	9.47007	9.58354	10.2597	16.1524	10.1269	13.3569	12.198	10.1869	8.59969	14.0579	9.83537	10.6722	12.5561	13.1676	12.6025	15.7007	10.2294	14.3121	21.2402	11.1419	11.1174	13.1755	16.6249	10.6375	11.9387	9.9754	8.85066	11.324	15.3792	18.4592	20.6484	15.8707
Non-Tumor	11.5846	12.6585	9.24672	10.3645	15.457	9.94113	11.4839	12.1668	10.4879	8.85026	13.7709	9.24356	11.0824	10.8091	12.0946	13.4344	12.6064	10.9643	11.128	14.5456	10.2732	12.0769	10.9334	21.2159	9.9937	13.8742	14.4854	9.25259	16.5919	16.1878	19.1922	11.1026	21.5819
Non-Tumor	16.2921	13.8341	10.8325	14.2161	16.5654	11.3773	12.5911	18.6522	13.1329	13.6107	19.0089	12.3906	10.6199	10.2299	12.6738	16.4493	18.381	20.6819	24.1176	47.9952	14.114	10.8404	18.1056	14.0075	25.7975	19.4786	11.2243	10.8252	22.959	23.5586	13.2992	15.473	40.1082
Non-Tumor	14.7447	14.5717	12.0412	12.7971	16.0347	11.6664	13.984	13.2466	9.18886	9.5083	10.3584	11.3956	11.6022	11.1447	13.4433	13.8423	11.015	12.986	19.0845	20.5683	11.1335	12.0314	12.9604	14.4355	11.8804	13.317	11.1786	8.28479	13.5864	18.3124	10.9454	12.7423	25.2937
Non-Tumor	11.6145	13.5916	11.2908	11.1139	16.5531	11.2102	14.6068	14.6258	10.1027	9.89639	10.9703	11.654	8.93	12.8653	14.8038	11.6208	10.57	13.1906	19.0512	14.0017	13.1552	11.9672	11.2277	20.3906	11.1214	9.88199	10.18	9.94827	13.5643	19.315	14.0915	14.0846	23.6721
Non-Tumor	14.7292	10.2393	9.99146	9.5755	16.0175	11.7201	15.9452	14.2929	9.81901	9.94573	11.2345	10.0625	9.56849	12.2307	11.1599	13.7396	14.3672	12.7072	14.8747	19.1652	12.9043	14.9816	13.8182	15.3988	13.5351	12.1234	12.9366	10.8128	26.096	19.2408	19.3723	22.377	26.6008
Non-Tumor	11.5529	11.3141	11.8529	10.1139	13.2898	9.61768	14.2977	11.4012	7.77596	9.86015	11.3946	9.97601	10.2694	11.4472	12.8309	13.6094	11.0502	10.2943	12.661	13.2595	10.7128	10.4939	14.6618	18.263	10.2038	11.8554	11.3543	10.6996	10.6075	15.9791	12.1432	10.5313	22.2657
Non-Tumor	10.5425	10.0107	8.94952	10.8995	15.6338	12.6493	10.7651	9.77482	9.18401	9.63926	11.3877	9.41913	9.30378	12.8718	11.4148	12.6701	9.05594	11.4848	12.7552	12.551	12.7505	11.6157	13.1443	15.0236	9.35451	11.177	12.6443	8.93009	8.93167	17.3877	14.9916	13.3591	18.9999
Non-Tumor	10.3829	14.3072	16.2405	13.2966	30.2408	14.9768	24.2404	11.1546	11.4652	11.7952	14.5227	11.223	10.0132	19.7926	20.163	17.4346	18.6062	9.82946	17.1003	14.5422	11.0867	11.008	14.085	25.8969	8.88225	9.74832	9.60053	9.88018	8.21818	16.7445	17.2247	7.53184	113.943
Non-Tumor	9.93473	11.343	13.8952	10.4228	19.5097	11.6258	11.4664	13.7339	9.69883	11.3586	12.3554	11.2829	9.74977	14.4288	11.5467	13.3517	11.9167	12.9801	13.9456	14.5451	11.3011	10.4938	14.3315	18.1086	10.6289	11.4326	9.91832	8.51688	12.1719	21.9143	13.657	13.7377	22.7676
Non-Tumor	10.1796	10.6134	10.899	10.3059	13.8475	10.29	13.7353	15.1076	13.5102	10.733	12.1314	11.9194	9.49752	11.5683	13.0861	10.2125	10.8286	11.271	12.1785	11.8102	12.8489	11.7283	14.4984	19.4861	11.2153	17.6876	9.63281	8.07049	9.13676	15.3812	11.7505	18.7835	22.8704
Non-Tumor	11.2553	12.4144	13.5023	9.52766	16.4324	9.7235	12.0232	11.7959	10.0204	9.89025	12.4144	9.38816	9.40936	11.3738	13.2885	12.9127	11.5955	12.7231	13.6918	12.4414	11.7736	10.7818	14.1203	17.9196	10.5693	11.1388	11.7585	11.1018	8.43918	22.7635	13.3515	13.896	18.2051
Non-Tumor	10.2749	11.9709	15.9119	11.0964	19.3299	12.5319	12.8457	13.2919	10.0612	9.3961	11.061	9.9279	10.1811	18.0972	15.8087	19.1083	11.0759	15.1207	13.7619	16.8432	13.2674	9.18922	17.2395	19.4239	14.1457	11.5258	11.8876	13.3085	8.9037	18.628	13.1412	13.8196	17.1215
Non-Tumor	10.7113	12.3787	10.9264	10.5728	16.7166	11.0472	14.7652	11.533	11.5398	9.58199	10.574	8.87798	11.3009	13.6752	11.3108	14.717	9.99829	10.6454	16.2852	10.8887	12.7151	13.1643	16.0553	20.4271	11.2537	10.9244	13.5463	13.2104	10.4483	21.615	13.7584	11.9502	20.1941
Non-Tumor	11.1963	10.9084	11.2937	10.3305	16.3639	10.5327	14.7622	10.9892	12.0048	11.6164	13.9206	8.87161	9.11295	11.751	11.2247	10.6101	11.1749	12.5925	13.8486	11.5352	12.9127	13.5974	14.9266	22.5297	12.2899	14.025	10.3954	13.0106	9.50348	27.4548	12.5345	12.8921	15.7743
Non-Tumor	10.2775	12.4007	12.3303	12.7305	18.6425	11.1944	14.6111	14.258	9.86824	11.6854	13.3441	10.7027	10.305	11.5265	15.6944	11.8081	10.7142	12.1047	16.1384	12.4768	10.7417	10.7571	15.2795	18.7075	10.7272	10.7262	11.9778	10.5891	9.75321	16.542	13.557	13.0729	28.8512
Non-Tumor	10.2083	10.3138	10.107	10.6346	15.7918	11.5589	12.2719	10.0834	10.5334	10.8338	11.3712	9.03724	9.12845	12.3444	11.4802	11.9247	9.51796	11.8233	11.4183	10.0333	11.5505	10.6095	13.7771	18.0189	8.90636	11.3898	10.4087	10.1591	9.27918	16.012	12.3173	14.0787	22.0276
Non-Tumor	10.1699	10.4741	10.7017	11.717	15.6337	11.755	12.4711	11.8397	9.08311	9.49992	10.8548	11.2848	9.68422	12.18	11.4218	13.6525	10.9322	11.0083	14.3743	13.923	11.8149	12.2843	14.6903	16.6596	10.4176	13.0919	10.5018	9.11742	8.98634	18.1113	14.3205	11.8347	24.7046
Non-Tumor	11.0166	10.5327	10.9461	11.021	16.589	11.5322	13.3666	11.0562	11.8589	9.85819	10.1729	10.8943	11.162	12.0113	13.8864	10.7974	10.7516	13.3233	10.4522	12.5794	10.967	11.0562	14.3902	19.2719	10.1724	12.6228	10.8724	11.0763	10.3872	16.2913	13.9469	10.8297	19.5855
Non-Tumor	11.7292	8.62409	10.1727	12.8653	21.1915	23.572	21.3033	16.6246	14.3879	7.8873	19.5579	16.3997	17.2431	23.4703	15.5656	23.1183	30.2305	16.2122	21.4726	17.0784	13.0318	12.3538	11.6462	35.6927	13.0942	13.5364	20.5603	13.1234	36.4277	30.4672	17.8525	11.2164	16.9683
Non-Tumor	12.388	11.4466	24.1485	11.6108	34.6562	27.2551	26.9642	12.7976	15.897	10.3327	22.6456	16.6025	17.2884	19.6856	16.1967	18.6094	33.4758	20.4688	42.2883	25.0856	9.68889	9.91086	13.3703	34.5969	14.3785	13.7707	12.2174	10.509	17.374	19.4927	19.5442	11.451	17.1354
Non-Tumor	11.2998	12.3419	13.6172	12.099	17.0962	11.1375	14.6185	12.0893	10.5206	9.85609	10.2439	10.9805	10.348	13.2925	15.8313	10.8006	10.0837	12.8042	16.2314	12.1706	11.3453	10.4516	16.9754	18.0776	9.55069	12.0865	11.6103	9.85518	9.18756	22.3203	11.5646	10.4639	23.4625
Non-Tumor	11.2921	10.9487	10.4238	11.6067	17.084	12.0344	12.7022	12.3308	9.96611	11.465	10.9522	11.1425	11.0004	14.5696	13.2966	12.8987	10.8596	11.717	11.2666	12.1774	13.13	12.8558	15.5017	16.4229	9.53679	11.4888	10.149	10.5323	9.97521	19.0966	12.5328	12.2527	21.6706
Non-Tumor	10.6065	9.32665	11.6669	12.0079	17.8813	10.8367	12.4949	13.338	10.4632	10.7979	12.0028	8.42615	9.79018	11.8371	10.0726	12.6675	10.2614	10.8649	15.1743	11.5991	13.1038	12.3179	20.375	16.6934	10.5822	10.6654	12.5983	9.22136	9.65356	24.0102	14.6664	12.7177	21.6919
Non-Tumor	12.0164	10.4338	13.2819	12.6911	17.8788	14.2832	11.3086	11.0368	10.9894	11.8009	10.3837	10.1602	9.15176	14.3347	12.6571	11.1565	9.99614	11.016	13.3932	13.3414	11.8876	10.6941	15.338	15.0537	9.65354	11.5074	10.9721	10.2254	8.02979	23.3147	12.1984	14.628	20.4904
Non-Tumor	11.1371	12.5304	11.1041	11.2595	15.7388	10.9311	11.6837	10.4586	9.99918	10.7392	11.2486	9.56953	9.32218	14.7361	13.2537	10.9051	10.146	10.7888	12.1731	11.204	10.2761	10.0789	17.171	18.8851	10.0797	13.2636	11.8046	11.7587	8.47245	17.8946	10.5527	12.8879	22.0246
Non-Tumor	11.2659	8.88328	11.3543	10.9685	18.2275	13.0832	13.6807	12.423	9.46764	11.0697	11.6642	10.7428	10.0342	12.2614	11.4214	11.9136	10.0302	11.1152	15.2441	10.9668	11.5502	11.1919	16.1739	21.6826	9.33335	10.5466	9.46657	10.6367	8.58655	20.4005	12.5783	12.2324	25.9131
Non-Tumor	11.5785	9.25632	11.1351	8.95268	17.4424	13.6374	12.0611	10.8678	10.1708	11.9067	12.4659	10.4672	10.8825	12.4374	12.7569	9.78171	10.2918	14.1324	15.7605	14.2384	11.7896	9.7773	15.0316	18.3315	10.1018	12.2135	11.3368	11.6652	10.1483	20.3331	12.2145	14.589	21.8775
Non-Tumor	11.005	9.27545	9.94286	10.5524	25.6532	15.1363	18.7324	11.4857	9.83023	10.6151	13.4509	9.51351	7.89559	34.1019	15.3623	9.79546	16.6309	12.0241	10.8484	11.5448	11.3232	14.0055	20.8046	17.1875	11.686	11.2424	12.4648	12.9761	13.7897	18.7218	18.515	13.8204	17.8184
Non-Tumor	10.392	9.59222	11.9261	9.36207	17.8992	13.469	12.3483	10.6162	13.07	10.1034	12.807	9.71728	11.8513	13.5801	12.2837	13.0831	15.6365	13.7011	14.0492	11.5672	11.652	14.899	15.2774	23.8296	15.2608	11.0509	16.1737	14.7929	10.1648	18.9858	16.0367	10.0709	18.4293
Non-Tumor	11.3944	10.462	14.7211	10.5486	21.1968	14.5165	15.486	11.7826	12.5831	9.53419	10.0452	10.6638	10.2423	12.3453	13.4334	13.7	14.6418	12.3306	13.5913	10.6092	12.4829	10.71	12.9377	20.5238	9.64272	9.44589	11.7098	8.97662	9.13072	24.5152	14.0976	10.2	24.1267
Non-Tumor	12.5605	13.8048	12.4526	12.5709	20.3243	12.7718	19.5876	14.5103	9.57509	11.3875	13.4124	11.3557	12.2447	12.5663	15.318	14.2597	13.5443	15.2149	13.3519	15.9429	10.0716	12.4208	18.6174	18.9786	11.1877	12.1525	11.4154	10.5127	10.7231	22.3577	12.6779	9.47412	19.5094
Non-Tumor	12.3209	11.7174	17.2789	13.411	25.6551	11.2145	14.7166	13.1404	11.5146	9.03332	13.6958	10.7661	14.4315	14.238	15.8317	13.8898	15.2357	11.6848	19.3903	15.791	14.78	11.3502	15.8039	30.8323	9.11795	12.4625	12.0113	9.98589	10.3244	28.1698	15.8978	13.8898	14.7851
Non-Tumor	11.3389	12.0363	14.8653	14.0372	17.0871	12.5587	12.9338	13.395	11.695	12.0312	19.1667	11.3671	10.5791	11.506	15.731	14.3377	14.0961	11.3331	13.672	15.4269	13.4745	12.357	21.3684	20.8122	10.89	12.0098	12.8067	11.5034	9.80585	24.8119	12.7538	12.2229	35.9435
Non-Tumor	10.2206	10.638	15.26	11.0418	17.3675	11.7634	13.9237	16.8412	9.94101	11.3645	9.46953	10.0991	11.3458	13.3665	11.3213	12.8339	12.1578	9.59349	14.5895	12.2855	12.0612	12.25	16.8195	22.7504	8.60494	11.7952	9.31445	11.3843	8.93729	18.4055	15.76	11.02	18.6472
Non-Tumor	10.1222	9.56767	13.6799	10.8861	16.717	11.8075	16.7689	10.2958	9.57201	11.4146	10.6799	10.7896	9.19173	10.336	16.0031	12.1813	9.93579	9.52106	12.6308	13.3561	9.10755	11.6654	15.3516	14.6243	9.95654	12.0365	10.4563	10.0915	8.15227	18.5704	10.9142	10.2304	18.4239
Non-Tumor	11.3714	10.553	11.4201	11.3171	15.8875	19.297	11.0215	13.2542	10.5876	11.182	12.9998	9.70041	10.1419	13.7008	11.4844	12.3747	10.2824	10.7062	12.6404	15.8566	9.73641	10.7308	15.1905	15.9156	12.7964	12.1845	11.0532	12.3281	12.2595	28.6346	15.4644	12.5719	18.4247
Non-Tumor	11.282	10.0663	9.85593	10.2916	16.9635	12.5293	12.7651	10.9419	9.68399	11.1876	10.2605	9.00673	9.38727	11.3705	12.131	12.7629	9.65829	9.94705	14.5003	12.1056	10.1506	10.5687	14.8029	13.6549	8.65355	10.1724	11.546	11.9452	9.10818	17.7441	13.6865	11.3086	22.7793
Non-Tumor	11.117	10.9565	12.7459	9.81298	17.4467	11.2428	14.4755	14.7471	8.60394	11.3227	11.5744	11.3704	10.7875	14.1089	12.0281	13.9927	10.0984	12.5118	13.7413	15.5459	12.8773	11.516	18.6097	17.4253	11.4127	13.4788	11.4563	9.10961	8.51062	20.7746	11.9563	12.5649	15.7926
Non-Tumor	13.748	12.2463	16.0483	11.1932	27.5167	24.4386	23.4857	20.9218	12.5855	14.1462	19.8875	11.7754	10.2174	26.3686	20.9218	12.3458	19.7772	19.0696	11.8793	10.6012	9.1381	11.2299	22.0243	41.2934	24.3553	9.45477	28.2472	8.48163	17.3125	15.2175	23.3272	9.96597	22.7478
Non-Tumor	12.2039	10.5365	12.5255	11.5763	18.1479	10.3986	11.5763	13.0273	11.6338	11.4857	12.0461	9.76937	11.1401	11.6959	15.1933	13.1018	13.6597	11.5035	9.87851	11.5763	11.7175	12.9675	20.6041	24.593	11.9989	14.2063	11.8954	11.6678	10.7983	16.1029	21.2795	11.9502	17.6231
Non-Tumor	14.9695	10.1214	12.6898	10.8862	19.6426	19.5058	15.9316	14.5584	9.80797	9.86306	11.4037	9.10521	9.63412	15.5664	12.1703	16.2649	15.5664	12.8763	17.7013	11.7946	13.9566	15.7428	17.7013	15.79	11.267	14.2231	10.7818	10.1361	9.35939	19.2742	16.2498	13.2271	18.0091
Non-Tumor	10.6386	9.54279	14.1142	11.0794	19.5498	12.2354	12.5251	14.9426	11.4064	9.6091	10.8053	12.6486	9.81364	13.9992	15.1684	13.5428	18.1375	13.8978	16.3678	16.3649	10.5361	12.5374	21.2545	16.3555	12.9956	11.7156	11.9541	14.0477	10.5431	27.6	10.9886	16.6321	18.8031
Non-Tumor	10.5281	10.1642	9.59053	12.9393	16.6026	13.3007	11.5624	11.8263	10.8958	12.3783	9.76871	9.44459	9.52921	12.0744	13.5224	12.4963	10.6857	10.3172	10.7975	12.7811	14.1265	11.8362	14.9037	15.958	11.4989	10.8599	11.0607	9.91242	8.48861	21.9122	12.7165	11.1243	25.3124
Non-Tumor	11.7407	10.2278	9.78544	12.8874	21.3582	13.1519	11.9817	16.3177	11.5634	11.8544	16.0418	8.97112	10.4121	14.9779	10.4476	16.7029	9.83882	10.429	13.5386	14.9353	11.2745	12.3905	16.7029	22.5622	11.1671	9.774	13.5346	10.424	10.4378	22.5622	16.7881	12.1142	20.279
Non-Tumor	13.5372	11.5509	15.2354	9.89015	19.3936	13.089	18.2656	13.5956	13.2857	10.5977	9.92707	9.54919	9.59283	13.7105	11.4879	10.6827	11.035	16.9639	11.6884	13.7992	10.9974	12.4964	16.9718	19.0967	10.0285	11.8701	13.2332	10.6762	9.71024	27.4701	13.2868	20.4502	18.2112
Non-Tumor	13.9555	12.3351	11.6517	12.2741	17.7905	12.8173	16.2588	14.6774	14.7092	9.81938	14.8288	11.8691	13.8948	12.4862	12.8173	13.8131	16.6327	15.5244	13.2464	19.944	11.6255	11.2697	22.8626	17.4762	11.7338	12.488	12.1762	11.1762	11.9324	28.677	16.0314	15.1315	23.2314
Non-Tumor	11.1669	10.4971	11.6733	12.2463	17.4153	14.4195	12.5456	10.4971	9.7674	9.2622	9.91243	9.87744	9.83782	12.7094	12.6779	14.2265	10.4971	11.0612	16.2789	12.9225	10.2055	11.0525	11.8066	18.2973	9.96769	12.9564	10.7876	9.86803	9.94437	20.8317	15.7052	14.631	18.0431
Non-Tumor	11.7354	15.2102	11.3305	13.427	20.2254	13.0834	11.6026	11.8439	12.2533	10.0595	11.2041	11.0158	10.2094	12.5809	10.9501	15.1837	12.1641	11.2429	14.6921	11.5193	11.653	10.9501	17.775	15.5899	10.748	13.2255	10.3994	11.2059	10.5715	23.5325	11.6	12.2467	26.6451
Non-Tumor	12.9498	10.359	10.8555	10.9213	19.573	17.2534	15.5883	11.3457	10.3569	11.8718	10.254	8.77479	10.3302	13.7518	12.3436	10.9404	11.9682	10.146	14.5569	12.9847	12.1312	10.4346	15.3071	15.1851	11.3895	12.0299	11.3523	10.5694	9.27953	20.9359	13.0534	12.213	20.4423
Non-Tumor	11.2826	9.75862	13.956	12.2654	18.4543	14.402	19.0361	12.9207	13.591	11.9259	12.2654	10.6781	10.0355	12.9702	17.6051	11.4053	12.1182	11.8233	14.606	14.8483	14.9571	15.6387	17.3837	21.0531	10.3053	12.5878	10.1845	11.1373	10.2601	22.471	16.1098	14.8548	24.3666
Non-Tumor	10.6225	13.4682	10.7245	11.3946	20.2452	11.3796	14.3676	11.6837	10.6715	12.8344	13.0451	8.93489	9.59194	16.2392	14.5319	14.4022	9.9338	13.3381	18.405	13.3322	12.4768	14.8536	16.1556	20.9655	12.0849	13.0149	15.0771	12.8261	10.3959	26.6746	12.1996	17.3561	35.8647
Non-Tumor	12.6547	12.3437	10.725	11.7174	14.4735	12.4236	12.6008	12.4122	9.42478	11.2353	9.8894	11.0701	12.9513	17.267	12.9637	11.9143	9.84454	16.8317	14.3729	12.0183	12.0568	14.7456	17.3249	23.7097	12.8723	12.0386	11.4768	12.8189	10.8291	20.1261	13.5753	17.3105	20.6101
Non-Tumor	10.5621	9.70463	10.8453	11.9275	16.8776	12.3411	13.044	11.5921	9.98372	11.0486	10.9776	9.01282	9.04793	11.4749	10.3188	13.4644	8.95949	10.825	13.5142	10.9763	10.2096	12.0836	14.4678	13.3481	12.3729	12.4643	10.7919	10.8015	8.86519	22.9036	14.8336	11.2951	17.9306
Non-Tumor	9.86007	11.7936	10.9259	11.1791	14.9466	11.0189	12.1516	10.4764	9.52119	11.2942	10.0498	8.81513	9.50775	11.7712	11.632	12.7018	9.79893	10.2854	13.1209	11.1605	9.60121	11.5416	12.6207	17.5403	9.4356	10.938	11.0847	9.76754	8.75284	17.7725	11.5038	11.9359	29.8135
Non-Tumor	10.9383	12.4577	10.9274	11.3303	17.0639	10.4236	12.8952	10.1469	9.26652	10.5264	10.7937	8.5337	9.57088	11.9433	10.4287	12.9126	9.07155	13.4619	11.8934	13.895	10.6349	12.022	13.178	15.2123	11.0046	13.7122	10.1192	11.8285	9.16588	19.307	11.7992	11.846	26.2758
Non-Tumor	11.8877	12.0736	12.6457	12.8895	17.1365	11.7165	13.5401	12.8003	9.97265	13.117	12.1734	9.38344	9.38642	17.2979	11.996	15.2188	10.5695	11.7573	16.1805	11.1519	13.7862	15.4264	14.2458	22.1244	9.97896	10.8365	11.5927	10.6613	9.17097	41.1406	16.1227	12.5944	19.523
Non-Tumor	11.442	11.7604	11.6281	12.4594	15.854	11.6316	12.5181	12.0601	9.47023	10.5086	10.5312	9.72091	11.3782	13.9777	10.2563	14.1335	10.4257	11.0886	16.1232	11.8096	12.4709	14.2822	14.0059	14.9776	11.1424	12.2791	12.7066	12.1527	8.91689	20.6494	11.714	12.4949	22.2019
Non-Tumor	10.6548	10.8077	10.2458	11.3067	16.2278	11.2851	15.2103	11.8498	8.59606	11.376	10.3754	9.77913	8.47061	14.4087	13.0035	10.9862	9.43082	12.115	15.1746	11.0969	12.7909	11.9126	12.365	15.4956	10.4778	11.8691	11.0361	11.168	9.62006	20.5898	13.1894	15.1292	20.6286
Non-Tumor	10.7178	12.1167	11.0465	13.0559	15.6542	12.3336	13.0135	11.022	8.72895	12.0398	10.5363	9.123	9.5285	14.1713	12.1293	14.4024	9.18909	11.3328	14.2006	10.027	10.2965	11.2317	12.3567	16.841	9.01822	10.9567	11.2122	11.4535	8.08989	23.2366	11.608	12.5609	26.8288
Non-Tumor	10.0843	13.1867	11.0197	10.3472	14.4291	10.7791	12.1729	10.1038	8.53802	10.9681	10.9617	8.47693	8.72911	13.7672	13.1575	10.0212	9.32334	11.0901	13.1311	11.1829	11.3614	12.4877	15.5068	13.9562	9.59406	9.99155	11.5894	9.74785	10.4175	19.3191	11.4515	10.368	22.1247
Non-Tumor	13.9358	13.1351	10.7601	16.3713	16.5801	12.0452	11.6484	12.5592	10.6101	14.0777	11.3943	10.3979	10.9105	17.3461	10.8827	10.7667	9.27104	16.5917	16.9157	13.9738	12.4077	16.4369	14.4487	19.0185	11.2515	13.7189	12.1415	12.8586	11.6703	19.3915	14.6581	17.609	18.86
Non-Tumor	12.6619	12.0184	11.3845	13.3538	15.4203	11.2893	14.0921	11.0215	9.72151	10.8288	10.7803	10.2046	9.92691	13.5392	11.7145	13.4103	9.57939	11.9463	17.1937	11.5385	11.8482	12.3033	14.2144	16.6203	10.6131	12.1683	10.5307	11.1694	8.75706	24.1842	14.1009	14.9894	19.3462
Non-Tumor	10.0631	12.3202	10.583	9.95608	15.1531	10.1721	12.3474	8.92172	8.6561	10.0858	11.6945	9.65971	10.0068	11.0899	12.5588	11.5272	10.168	9.52377	13.6829	12.3725	10.5482	10.5877	13.2665	13.4262	10.4113	11.2781	10.1517	11.6804	9.27052	22.018	11.9024	11.7765	25.9486
Non-Tumor	11.0532	9.57425	11.0783	12.0805	17.4763	11.0152	14.4115	11.3279	8.70669	11.9166	11.0406	9.02309	10.1416	12.1953	11.0547	11.3185	9.69619	12.1842	13.4117	10.9164	9.96168	14.9763	14.096	15.7624	9.33933	11.6875	11.5965	10.5666	9.62486	21.2166	14.4728	13.5483	21.7364
Non-Tumor	10.9374	11.4213	11.8699	11.5447	14.4239	13.5531	13.1008	10.8601	10.0129	11.7636	11.0094	11.0456	9.69765	15.7816	14.7716	12.0518	11.1329	12.8008	15.9407	14.6191	13.7492	15.6628	14.096	16.6274	10.9675	15.1663	11.1572	11.3722	9.84955	23.3611	13.4823	23.2807	20.4748
Non-Tumor	10.5239	10.0085	11.2395	13.7116	17.084	11.3218	11.4079	10.8333	9.40993	10.7388	10.1996	8.80874	9.94668	13.466	11.8369	10.1207	9.82887	13.7434	15.8607	11.4421	14.0804	11.7616	12.6345	17.9471	11.4123	11.2238	12.8819	11.7458	9.88102	23.9514	15.0218	14.3602	28.0716
Non-Tumor	10.3935	11.5501	12.3244	11.4388	18.3618	11.8547	14.5767	9.63462	8.66288	9.27847	12.7023	10.1013	10.789	13.7231	11.5509	12.3579	10.2422	15.462	20.9059	12.9049	11.027	11.1333	13.4774	15.9036	10.1874	12.1563	11.5709	12.0818	10.331	24.2323	16.9221	13.6426	16.922
Non-Tumor	11.9646	9.43164	13.5999	14.5358	19.1197	13.5537	16.1824	12.0732	9.99429	9.47108	12.1176	13.0987	11.3693	13.5729	12.2263	14.8977	10.9963	12.3838	21.2569	12.3935	11.8358	15.2605	14.3309	18.5306	11.9942	12.1144	11.8952	12.9969	9.321	24.1123	13.2919	9.38046	18.1838
Non-Tumor	11.9466	10.414	11.8096	14.4707	17.0926	11.1112	13.6164	11.1488	9.36785	11.7156	10.2522	10.5629	10.1615	15.1114	11.4413	15.3146	10.9796	9.92885	17.6887	13.371	13.5043	12.4295	13.9292	16.8474	11.0318	11.3815	12.183	13.4842	8.9014	19.9431	12.2789	17.8361	24.5973
Non-Tumor	10.1419	10.9761	11.0788	10.9941	16.5559	11.5671	13.0522	11.4091	9.98007	10.2946	10.531	9.37449	10.3673	13.3464	11.4575	11.6432	10.6974	10.6143	15.6415	10.5787	10.7138	11.2638	13.7911	16.0968	9.46829	11.6062	9.97183	10.3976	9.72969	19.5157	12.7444	10.645	17.3678
Non-Tumor	9.75907	14.3776	9.73788	12.3475	14.7113	9.16344	11.0257	10.7175	8.21441	10.3803	10.4262	9.74231	8.5974	11.8818	11.2925	10.8583	8.40329	10.1383	11.6892	12.316	11.5352	12.3391	13.4532	13.6081	8.89184	9.77937	10.3955	10.6008	8.88556	16.7593	10.6592	10.3351	27.94
Non-Tumor	11.9234	12.8799	12.0587	11.1521	18.8617	14.2925	11.726	11.371	10.0914	11.1878	12.798	9.45511	10.5699	14.0315	11.0513	15.0337	10.8108	12.9146	13.7173	10.4397	12.6402	13.2026	13.6247	19.2964	9.37497	10.3549	10.5397	9.22563	9.94665	19.5832	17.1387	14.8984	20.0511
Non-Tumor	16.4655	18.7599	23.0823	30.6125	176.724	11.7507	13.9188	11.7749	9.75675	11.3034	11.324	9.73619	10.9275	13.559	10.9568	11.5487	10.3202	10.236	15.157	12.1355	9.99036	10.5676	13.3485	19.5594	8.66874	10.1825	10.7765	9.4644	9.20243	18.2616	12.3951	9.74732	23.8885
Non-Tumor	10.7858	9.49601	9.34456	10.2548	15.3541	10.7696	14.4347	12.1129	9.17742	12.0173	10.8327	11.0037	12.6752	12.6869	12.3781	13.2211	12.916	11.1437	14.7584	14.3176	11.5286	10.4328	13.1152	13.9031	9.38845	15.0191	10.9581	10.0918	8.6434	18.4942	14.1462	12.9011	16.337
Non-Tumor	11.1062	12.673	12.6538	10.2676	17.0482	13.2569	18.5138	10.9187	8.79163	11.0816	11.222	10.744	10.7331	10.2084	11.9472	15.4268	10.5235	11.0335	14.4161	12.2454	10.3294	12.5461	11.9359	17.3752	10.6608	10.0955	10.3834	9.49649	9.08793	20.9183	14.0485	11.2161	27.0042
Non-Tumor	11.6923	11.034	10.8268	12.2895	16.855	10.7171	12.0994	10.9231	9.64672	10.6633	10.3067	9.14241	8.85316	12.704	11.1701	19.0035	9.62534	16.7951	17.1099	12.4575	13.7051	13.6607	14.2398	24.4515	11.5365	11.384	10.029	11.137	10.1609	26.5974	15.525	17.6569	28.4964
Non-Tumor	12.744	12.2985	14.7436	11.6018	18.5108	12.565	12.9402	11.5545	12.3444	12.7541	12.2952	9.69376	11.209	16.7015	11.3747	14.1049	11.3747	13.2499	24.0285	16.6604	13.9528	14.8866	13.7015	18.362	11.5785	11.5031	11.8287	15.3554	10.6586	35.0738	19.4693	14.1548	17.7365
Non-Tumor	11.574	10.3095	13.5358	11.1675	19.1715	11.7118	12.0062	10.8205	10.398	14.7377	12.978	10.1351	9.54893	13.4569	11.8072	11.5599	9.59915	14.4373	17.0675	16.1122	15.0387	11.6996	14.4627	17.939	12.2262	13.1252	11.6878	17.2641	9.94358	30.4078	15.6252	19.2883	22.8915
Non-Tumor	11.5872	9.90942	10.7195	10.9773	17.9915	14.0346	14.8053	11.8265	10.1152	12.1422	11.8338	9.37032	9.84584	11.9774	10.4776	13.2311	10.7559	10.4353	14.412	13.0743	11.1806	12.1947	12.9033	16.298	9.34403	13.3999	10.7229	9.37525	9.33785	23.2765	12.6744	13.3716	17.9581
Non-Tumor	11.0947	11.622	10.5185	10.9391	16.2518	11.3905	18.3561	11.8662	10.2212	11.5072	10.6991	9.22764	9.7752	11.3517	12.1585	15.3538	9.45636	11.8825	14.0751	11.4978	11.0803	13.4199	13.4309	13.8236	9.99952	11.0892	10.2823	10.3265	9.8973	18.5822	12.7531	12.3168	22.6571
Non-Tumor	12.0049	11.7803	10.0926	10.5947	17.4058	18.0831	11.8009	10.9433	9.31932	11.5095	10.7321	7.90396	10.9623	13.1976	13.663	12.9128	9.51415	12.6657	15.4733	10.8155	13.2609	14.3169	14.6821	15.7262	11.1765	12.4532	10.4416	12.1816	10.1716	17.8528	12.3088	12.9767	22.494
Non-Tumor	10.1627	11.2169	10.5122	12.0658	13.8805	9.94505	11.7216	9.4599	8.85068	12.9593	11.5218	9.89001	10.5852	11.2858	11.2384	16.0783	9.69697	11.6028	13.3148	11.7604	11.1578	12.0108	15.7431	17.9849	10.9856	11.8821	10.3855	10.7669	10.9632	19.2557	15.156	11.3775	23.2659
Non-Tumor	12.0208	11.3866	11.3792	11.4385	17.9942	10.8972	12.2626	11.1403	8.9639	9.79841	9.91556	10.0539	9.01575	12.4019	10.9871	12.3956	11.1148	9.74707	15.906	12.8021	10.8269	11.1044	13.0762	19.2305	11.2879	10.7073	10.8764	10.4334	9.34545	17.3754	12.8253	10.9742	29.9695
Non-Tumor	9.95401	11.5129	10.3013	11.0823	16.3582	10.6702	12.6008	11.0439	7.93958	9.51509	10.2362	8.38992	8.79187	12.2729	11.0441	10.7347	8.84977	9.36647	13.6755	11.4448	10.2975	12.1008	11.7812	16.2252	10.1671	10.7088	10.7195	10.5576	9.81436	14.9994	13.2233	11.7529	22.356
Non-Tumor	9.86535	13.0165	12.1558	11.81	15.2722	10.6442	12.7532	11.2551	9.08776	11.1239	10.7907	9.35947	9.26916	11.6	11.0353	11.5527	10.4216	10.2719	11.5557	12.2783	11.2499	12.941	11.111	15.5289	10.175	10.2112	10.9427	9.70647	10.0151	15.4421	12.7061	10.388	26.8991
Non-Tumor	12.1904	12.8607	10.154	9.93716	14.9688	11.4133	12.3389	10.3653	8.61068	12.3926	9.51806	9.1674	9.3506	11.3786	13.5852	12.379	9.43135	10.0154	12.1805	12.95	10.9233	12.3986	12.5244	13.9935	10.2881	11.0025	11.7964	10.9831	9.39864	15.9564	10.8102	13.3757	25.6953
Non-Tumor	9.97867	8.93333	10.6117	11.2069	17.9529	9.40956	13.4777	10.1298	9.99106	10.2081	12.6043	9.64597	10.2701	10.8232	13.6048	11.1988	9.1845	11.1909	14.2099	11.873	13.1772	12.5342	12.1507	17.6509	11.5015	11.5101	11.5174	11.1253	10.8313	24.3175	12.364	10.0107	21.598
Non-Tumor	10.8684	11.1415	10.7233	9.51312	19.7673	10.9466	11.9565	14.39	9.5239	11.6667	10.9089	8.68395	11.2426	12.1628	14.0433	14.9542	10.1289	12.8746	17.1359	13.0181	10.3134	11.2865	13.3404	18.4822	10.1842	13.4769	10.8833	12.6301	9.42336	18.7869	10.7547	12.0851	25.7289
Non-Tumor	10.3142	13.0031	11.0816	13.2006	17.8222	11.8932	14.2005	12.6612	9.23944	11.4511	11.6617	9.39514	8.95382	16.0724	10.1384	11.5044	10.102	11.2894	15.1339	11.4488	10.944	11.6127	16.7881	19.344	10.0119	13.0876	10.6548	9.72917	9.18763	24.1735	13.1486	13.1826	26.5751
Non-Tumor	10.765	10.5526	9.67474	10.5679	16.802	10.2694	13.6851	10.8592	9.86697	9.80687	9.46736	9.05899	8.95823	13.9801	11.541	11.8132	9.18672	12.2241	13.5286	12.1513	11.7556	12.1328	14.0471	15.1552	9.48191	10.9238	11.2261	10.1295	9.50502	19.0044	11.3762	12.6647	21.2264
Non-Tumor	9.72155	10.1161	9.51207	11.2804	17.0516	10.6	11.9108	11.7393	9.5303	9.687	9.88928	8.70374	8.89132	12.4257	12.5062	13.0786	9.31088	12.5054	14.7827	12.1832	11.5863	13.7026	14.4778	13.6489	10.2851	10.6428	9.73253	9.85027	10.0179	16.7202	12.0616	11.9502	23.875
Non-Tumor	11.3486	11.7858	11.4675	14.7991	22.7144	13.8162	13.8007	11.3986	8.75727	12.4257	10.3894	9.9486	10.8809	13.2451	12.4189	13.4623	9.45648	13.636	21.3629	12.2471	11.7813	13.5688	15.6508	23.3885	10.0255	11.8909	9.81693	11.3999	9.79407	20.8251	12.2699	16.0193	29.8252
Non-Tumor	12.0261	11.2957	9.28411	10.8828	14.1582	11.9786	12.7413	9.95027	9.33412	11.8516	10.5583	9.98915	9.42525	13.6347	10.628	12.1015	9.9093	11.5205	12.6219	11.9731	11.4353	13.0914	12.3792	14.3129	11.1123	11.2091	12.484	11.2659	9.62181	22.7922	12.4528	12.5461	20.3913
Non-Tumor	10.8044	11.5952	8.93139	9.90367	16.3551	11.6139	11.9116	10.8066	9.132	10.2409	9.53655	9.47723	11.2199	12.4087	12.2661	11.0562	10.3575	10.7854	12.543	14.3356	11.7961	12.7502	14.1975	14.6878	11.4154	9.983	10.9264	11.0685	9.57216	18.1066	12.0046	13.3579	19.1229
Non-Tumor	11.3072	11.0549	11.0963	10.6143	19.254	11.415	12.9114	11.6708	10.0496	9.26826	11.4141	10.2953	11.1184	15.6365	11.6685	11.5419	9.70836	11.9191	12.1317	12.186	12.7899	13.4022	15.0527	18.6003	11.8567	13.1533	11.9516	11.9686	10.0204	20.6063	14.1654	15.444	17.5526
Non-Tumor	12.2689	10.4797	9.00563	12.2589	15.2406	11.7505	12.6316	12.3377	9.45609	9.17101	10.6964	10.8421	10.5375	11.4774	9.58748	12.4461	14.8329	10.6875	15.4341	13.2421	13.7509	12.3938	16.2217	14.9146	11.6958	12.7636	12.8238	13.2613	10.6753	23.2769	12.0918	20.8889	20.2283
Non-Tumor	9.62927	10.6181	10.2063	10.5888	16.0337	10.8639	13.1154	11.1368	8.94675	9.50041	11.4265	9.89644	9.91709	14.9763	10.6734	12.1875	9.50041	9.85474	15.824	14.0094	11.7532	12.392	13.6599	15.0401	9.95398	11.0988	10.7272	12.7388	9.89349	16.9731	12.624	14.6695	16.8137
Non-Tumor	9.76372	9.48074	11.7802	13.1936	19.6634	11.1259	13.0738	12.1741	11.3919	10.0051	10.1606	9.23984	10.4599	12.4143	10.1335	11.3484	10.5066	9.9822	13.8626	12.0261	11.1686	11.8027	15.0794	17.9284	9.82932	11.4709	11.1502	10.3192	9.34863	22.1067	10.7608	12.4204	25.5845
Non-Tumor	9.13291	9.37013	9.7136	10.3449	14.916	10.9206	11.7993	10.6721	9.0712	10.0261	11.2132	10.6392	10.0193	13.5639	9.85215	10.9099	9.75221	10.2839	15.9795	15.6757	13.4988	14.3364	15.4378	15.949	9.73681	13.4885	11.2035	11.5694	8.93594	23.0702	11.7299	25.0133	21.33
Non-Tumor	10.3866	11.4505	10.4427	10.8089	16.8916	12.9017	12.6184	11.3754	9.65253	10.5329	13.7473	10.1161	10.539	14.1599	10.7096	13.9682	11.6026	10.924	14.4873	12.3985	14.3554	12.4105	16.765	16.6792	10.4797	12.7562	12.5026	10.7576	9.0139	20.2069	12.6273	12.8723	20.8809
Non-Tumor	9.98428	10.4137	10.5362	10.6634	16.5877	12.3225	11.3392	10.8164	9.65802	10.7318	10.9645	10.5348	10.8202	17.2051	10.1668	12.2684	9.85859	11.9697	16.8094	12.5684	14.35	13.7186	13.5216	21.198	10.4408	12.1684	12.8083	11.9146	9.05564	24.6455	12.4879	14.6179	16.3558
Non-Tumor	10.9989	11.7187	10.3144	11.2571	21.0979	11.4639	10.8174	11.3425	9.12288	12.0964	9.86786	12.1178	9.59457	14.8939	9.99447	13.2007	10.6324	10.9273	14.544	13.1656	13.9571	15.1869	13.3256	14.4029	11.6863	12.9337	14.9689	12.737	10.8271	19.3539	13.6864	14.0988	25.3013
Non-Tumor	10.0447	10.1255	10.4316	11.066	17.8371	11.4282	11.2539	11.9877	9.38315	10.1814	12.7615	10.2513	12.7408	13.5092	9.20046	11.359	10.5128	11.2086	16.0346	13.6803	12.3379	12.8721	13.8488	15.8708	9.85069	12.8456	11.1211	12.3583	9.14484	20.5644	14.1521	14.0331	21.1407
Non-Tumor	10.2403	11.5621	10.6185	9.01612	17.7734	15.7233	13.0453	11.675	9.40103	9.31154	12.3631	10.6804	10.7865	12.6385	12.2941	15.8854	10.6957	11.7148	14.9144	12.8629	12.5322	15.8204	13.0611	16.7898	9.98313	14.0904	13.5079	12.5531	11.2439	20.2453	15.1578	14.2686	20.7324
Non-Tumor	12.6917	11.5756	10.1005	9.03367	16.5034	14.0137	12.4189	12.2763	9.88898	11.2184	11.8369	10.8278	13.579	16.4968	9.57621	10.3899	9.5283	13.2588	12.2801	15.9922	13.5374	14.4748	14.3358	18.0846	10.6872	11.8227	14.2992	11.9002	10.1485	23.0335	15.2307	15.5182	25.978
Non-Tumor	11.5821	11.4871	11.1515	11.2915	24.4073	12.4005	11.4324	11.5915	10.2563	11.3816	10.9545	10.2408	10.7058	14.083	12.1192	11.5902	10.0435	11.3292	18.5427	14.5046	14.3779	15.0003	22.7892	18.7933	11.843	12.4011	15.0582	14.8259	10.5101	18.5116	16.47	12.3781	19.1652
Non-Tumor	9.37645	10.7542	11.9832	9.21996	21.204	13.1486	11.9799	11.2082	9.65064	8.68578	11.7195	11.2483	13.6758	13.1156	11.5175	12.1087	11.3269	10.5692	13.1731	14.7946	12.6121	12.281	13.989	18.423	10.8326	10.8955	9.92316	15.1852	10.4886	20.5295	12.599	11.5063	23.8377
Non-Tumor	10.6257	10.8921	10.3229	8.97925	17.0802	12.4915	12.4826	12.0767	9.86163	10.8433	11.6712	10.3585	11.3386	12.2467	11.532	11.5289	12.1986	14.5873	13.8138	13.1932	12.4988	11.4927	15.1559	16.9256	10.0637	10.8547	11.152	12.5943	11.9115	19.1513	19.0979	12.7602	26.9364
Non-Tumor	10.1881	10.6129	11.0397	10.0712	16.4074	11.9209	12.2703	11.0258	10.1157	11.6405	12.7473	10.0235	10.1975	12.0846	10.5085	9.97327	10.179	10.8231	14.9491	11.7109	12.2858	13.1553	14.8742	16.5501	9.0675	11.8277	12.0604	13.1917	9.46727	19.0616	15.1463	12.0695	22.2918
Non-Tumor	11.061	10.8146	10.4238	11.207	18.074	11.6629	12.7804	11.4931	8.84089	9.09187	11.3957	9.84737	10.2623	15.6364	14.2589	11.3693	9.55904	11.2771	13.1616	11.0656	13.4554	13.1007	15.2506	15.8755	10.9249	11.1171	12.4659	13.0239	8.99026	22.6043	12.8393	12.189	22.7962
Non-Tumor	11.8416	10.533	10.5822	10.8908	17.0116	15.994	12.1589	11.2751	8.88888	10.6859	9.82873	9.50919	10.0549	14.8977	11.0633	12.5217	9.37933	12.8237	17.689	11.3459	13.8133	12.588	13.9463	18.3966	11.4733	11.679	14.3186	13.3164	8.3989	20.0217	13.4428	12.1878	19.7391
Non-Tumor	9.2582	12.3186	10.1087	11.4614	17.725	15.4271	12.1972	11.0615	11.3312	10.3058	10.7754	9.21628	9.60226	16.0394	10.5602	12.1776	10.7847	12.3351	13.4691	10.2289	13.2978	12.5308	14.9425	17.8692	11.2823	11.1829	12.424	12.4536	9.34692	20.1233	11.636	11.9837	18.9648
Non-Tumor	9.73848	13.5621	9.93411	12.741	17.047	11.3251	13.9481	10.1065	8.63711	11.9895	10.1704	9.26259	9.2568	14.6409	12.4619	11.6615	9.0664	10.9739	12.2917	11.5699	11.37	10.5439	15.5834	19.6368	10.4551	10.9361	14.3659	11.8868	8.42926	15.9681	13.2596	11.2981	34.509
Non-Tumor	9.76968	10.4913	10.6964	11.5937	15.9323	12.6904	13.2633	10.8209	9.4935	12.3597	9.47156	9.65697	11.6974	11.6533	12.5584	11.6875	9.40881	11.9133	13.3088	10.8392	13.5691	12.3719	15.9079	15.8183	8.93127	14.5999	11.0913	10.8294	8.88345	21.1731	11.482	13.8042	23.3215
Non-Tumor	10.6273	11.7659	9.56863	10.8062	17.8758	11.1362	13.6867	10.2439	8.75138	11.0223	10.014	9.38379	9.5753	14.3159	11.5492	13.0332	9.34059	11.7231	13.628	11.3367	10.6027	13.5627	14.5507	17.2349	10.0001	10.0717	10.4132	11.8057	8.68803	18.0674	11.7297	12.779	29.0682
Non-Tumor	12.8319	11.322	10.6009	11.2834	20.4433	17.5693	12.5171	10.322	10.1227	9.27939	11.0302	10.4214	11.589	16.2009	10.3263	10.7578	10.1294	10.1269	15.1602	14.4867	10.6211	15.4029	17.8187	16.1913	11.096	11.6718	12.6942	16.8854	9.32294	19.7218	12.8374	15.2303	21.2967
Non-Tumor	9.64975	10.8161	10.5245	9.62953	18.9697	14.7045	12.8953	10.6078	10.1077	8.75345	11.3337	11.7485	10.072	12.7952	11.0133	12.7308	10.6506	9.96036	16.5422	14.5852	14.1283	11.983	16.0014	13.5651	11.1417	10.6844	10.8387	9.2291	9.53805	21.7284	13.1259	18.9407	18.4001
Non-Tumor	10.5521	8.76401	9.72606	11.002	21.8333	20.3564	12.2574	12.5502	8.97308	9.59099	9.98777	12.5274	10.2384	11.9746	12.0392	11.105	10.812	14.7364	16.0788	13.9226	11.6424	13.3086	18.6207	17.2711	11.254	9.9511	12.8101	10.8239	10.4111	19.6948	13.274	13.2355	17.5845
Non-Tumor	11.4735	13.0014	12.3652	12.2185	16.6607	13.1652	13.5185	14.1389	11.8826	9.51896	10.7993	10.9429	12.0221	11.8205	10.9498	18.474	14.6674	12.1304	14.8737	15.52	13.172	12.0479	17.5183	18.7351	10.7249	11.795	13.431	11.4753	9.73212	20.0269	14.9219	13.2124	15.5902
Non-Tumor	13.1754	11.6976	9.73345	10.3536	16.871	12.2481	19.0824	13.8735	9.83863	9.55464	14.1305	9.37791	12.8894	11.8492	10.3957	11.9089	12.3453	14.4504	16.1328	13.2008	12.8654	13.869	19.1472	18.021	11.1751	11.1011	13.3951	10.7814	10.6098	24.4752	10.5286	14.1565	17.032
Non-Tumor	12.4922	10.5817	9.79309	10.2368	17.0029	12.4724	11.7556	10.5208	10.0714	11.2419	13.5146	10.3525	10.0194	11.3053	10.405	10.9741	10.8326	11.7818	19.2725	13.6114	13.2496	12.5757	16.1592	21.2006	9.23344	11.4885	10.9871	10.9433	8.16297	19.0746	10.3161	16.3078	28.1727
Non-Tumor	11.42	11.088	10.7208	11.2295	15.2476	12.0988	11.2957	10.0902	9.34835	10.0167	10.2797	9.2801	10.5268	10.5489	11.6379	13.3357	11.0702	10.299	20.951	13.3336	12.7522	11.82	12.7295	13.5066	9.345	12.1369	11.9688	11.1229	9.13866	17.014	10.5904	12.5749	24.3276
Non-Tumor	11.0799	13.3821	11.5669	14.6275	18.8338	12.1881	13.6795	11.6457	10.9264	11.6082	10.0566	10.888	12.4533	12.7723	11.0045	13.2385	11.9428	9.55587	14.4161	14.3316	11.8714	13.9687	14.771	17.0176	8.61219	14.7991	10.9006	14.0683	9.20578	25.6428	14.213	18.3104	17.0622
Non-Tumor	10.345	11.0896	9.67489	10.7241	15.1941	11.7662	13.7411	9.30751	9.16131	11.6179	9.99858	9.86709	10.1218	13.3864	12.3496	9.6389	10.923	10.9115	15.2754	13.0242	12.4311	11.1612	14.7913	17.0124	9.15926	11.9707	10.4918	11.4154	8.29263	16.3821	11.6017	11.12	28.1666
Non-Tumor	11.4827	11.6416	10.8137	9.41	19.5475	11.1614	11.9554	11.9818	11.8307	10.9473	14.1706	11.6356	11.6281	14.5314	10.4878	11.2715	11.0665	13.8131	21.2413	17.2644	12.4387	14.1418	23.1227	34.3428	15.8541	13.0533	10.2819	23.584	13.1917	27.4711	11.9553	30.6273	18.5743
Non-Tumor	11.0633	11.6649	12.6499	9.98469	25.3909	14.298	18.7794	13.128	12.7238	11.9638	10.2895	11.2698	14.6036	15.3532	12.7357	16.5476	12.7438	9.82727	19.8985	13.813	14.938	12.8592	14.3904	18.4937	11.858	13.0875	14.4283	16.6461	9.68185	24.9455	15.2888	16.1994	44.4025
Non-Tumor	9.90701	13.1772	9.42607	10.5872	16.649	11.0568	14.893	11.694	9.9997	9.89124	10.4279	10.8173	11.3266	13.0698	14.0891	11.6505	11.4456	11.423	15.3901	12.7068	10.8311	10.2591	16.579	21.4338	10.9362	11.7813	12.3171	10.0022	13.7252	20.1209	14.3974	11.9316	26.4035
Non-Tumor	11.8731	9.8737	9.63861	9.56094	19.0137	13.8234	13.1284	12.0372	12.3414	9.92921	12.12	11.5766	14.4686	19.5221	12.0161	10.5388	11.7323	15.1883	16.2916	13.4393	13.4523	12.9028	21.4453	23.2274	19.2731	18.3856	13.1298	17.4374	12.6263	25.2876	20.1181	17.0739	22.6819
Non-Tumor	11.5916	12.4372	12.36	10.4644	18.5724	13.5612	13.2916	11.8952	10.0839	8.70241	13.413	10.7155	11.5274	13.2686	14.1963	12.3402	10.087	13.921	14.2727	15.5761	10.619	13.1211	13.8803	15.5625	10.592	11.7308	11.5274	11.2193	9.70911	18.1579	11.9501	14.9764	20.355
Non-Tumor	11.9488	9.71143	10.5601	9.42166	19.3916	12.8316	13.2119	12.2569	8.73182	9.43538	11.676	9.24739	11.029	11.8254	12.0444	12.3262	13.3604	12.3343	14.3868	13.2409	10.4329	12.1764	13.4983	15.7196	12.7567	11.3014	11.0643	11.4294	15.131	21.2103	17.4833	13.1751	19.4329
Non-Tumor	14.278	10.3471	11.9585	12.1443	20.139	13.9726	16.2766	13.4346	10.0069	10.8883	10.931	10.0571	8.94307	13.3396	10.4873	11.5119	13.9902	12.9515	18.5301	13.0376	9.44921	13.7629	12.2806	15.7585	12.866	13.8804	14.68	11.4031	12.4028	24.83	16.6791	13.3295	20.2875
Non-Tumor	11.395	11.217	13.7303	10.3929	16.6385	15.2042	14.7226	11.4923	11.4082	9.07684	12.6393	9.0875	11.5295	10.9046	10.3393	14.1863	12.1816	12.7021	18.4309	16.8727	10.2222	13.7141	12.6769	14.8925	15.9747	10.7323	18.1599	11.6786	12.0931	18.2317	14.173	19.424	24.5958
Non-Tumor	16.2958	10.6162	10.2784	9.91996	18.9097	13.611	13.9572	12.1447	9.52204	9.74867	13.3679	10.3548	8.90152	11.4394	10.5823	13.8982	12.4751	11.9343	16.4254	14.6572	11.5531	12.6811	10.9526	20.1473	12.6277	11.8906	12.2646	11.7043	15.0565	22.8765	20.8327	16.4784	18.932
Non-Tumor	10.3476	10.7462	8.88652	9.89945	15.6379	10.4754	11.3977	12.0588	9.09844	11.3048	10.5988	10.175	10.1583	15.6815	10.8319	10.6147	10.1251	9.93883	14.1005	11.8563	11.6428	11.1257	15.0256	14.4767	10.9142	9.4876	11.3167	10.9769	9.15507	16.4162	14.7098	13.6306	19.5203
Non-Tumor	9.76742	9.33997	10.0171	10.7359	15.0149	11.2542	13.1597	11.4815	8.40771	11.3934	10.2049	8.76299	10.0022	12.6116	13.1437	11.6313	9.21758	10.6674	13.444	13.3015	12.3405	10.7611	12.5795	13.5259	9.90374	11.3057	10.4887	10.2086	8.46651	14.4159	12.5341	12.9269	28.2677
Non-Tumor	10.1016	11.8652	10.2217	10.7723	17.0871	11.3919	11.99	11.9703	9.64747	9.28595	13.7703	9.84357	12.4586	14.5841	10.9917	10.8952	9.33191	12.9251	13.371	15.4563	11.7356	12.155	19.6936	14.994	9.71429	11.0794	11.8451	11.4052	10.6485	21.3684	13.1976	14.5436	17.2397
Non-Tumor	14.7427	9.35218	11.3957	14.1028	15.5886	10.9747	10.4408	10.774	9.40472	13.5426	12.0106	10.2505	10.4852	11.7957	10.6327	11.1268	9.52602	10.8488	13.2606	13.5051	14.5161	15.7125	18.2263	15.7693	11.388	11.9838	13.8776	12.2344	10.9286	17.5691	13.2298	12.7137	23.4168
Non-Tumor	9.98884	13.259	10.9393	11.2057	14.7445	10.6985	14.5417	10.6746	8.15035	13.9009	9.18783	9.8924	9.69602	11.6144	11.26	10.336	8.31911	11.2091	10.9348	10.8069	12.0484	10.9893	16.7393	14.4311	9.83737	9.85213	11.5759	10.6516	8.95404	13.1718	13.2502	9.69592	54.6089
Non-Tumor	10.8665	11.9379	11.5818	10.7054	17.6277	10.0419	12.1466	11.2912	9.65193	11.3244	12.3354	8.99221	9.60434	14.58	12.4808	10.4272	10.456	10.1399	13.2849	11.9909	12.5944	13.029	14.6131	14.6707	9.67886	9.82589	12.5316	10.8367	9.90522	15.1827	13.7903	13.9455	20.19
Non-Tumor	10.0297	12.1345	10.8963	11.2088	15.4748	10.5785	15.5789	11.3371	9.50269	11.923	10.0522	10.1696	9.40751	14.7041	15.7964	11.4288	10.1892	10.4257	11.5889	10.8117	12.623	13.2018	13.6026	15.8103	11.7806	11.3253	12.0004	14.1497	10.552	22.3375	14.488	12.9573	17.5275
Non-Tumor	11.5219	12.8762	9.52078	11.0986	16.5516	11.8566	11.4988	10.9755	9.05672	10.1366	10.2421	8.74724	10.483	10.2606	10.8614	9.3244	8.56967	10.4596	12.322	10.8472	12.3061	12.9937	16.1464	14.4092	8.94867	10.4068	10.835	12.3151	9.03519	12.6498	9.80676	10.7114	28.9099
Non-Tumor	11.9498	11.4694	9.96981	13.2911	17.4827	10.7507	11.4747	11.5662	9.34246	9.64302	10.8977	9.09893	9.1438	16.468	12.9534	11.4881	9.44354	16.031	12.3303	11.3131	13.5498	18.6256	17.0692	18.0781	10.1654	10.5846	13.555	12.3133	11.3968	17.6756	16.2415	12.8489	27.6429
Non-Tumor	13.239	10.8821	10.6096	10.0858	16.016	11.52	10.8434	11.3812	9.3006	11.1525	9.17623	9.27977	8.84834	11.4998	11.0184	13.5895	9.38247	11.4755	12.8356	12.1186	12.962	14.0271	17.752	14.9089	10.9286	12.437	11.3956	10.3441	11.0856	15.9281	12.3271	11.3209	20.6913
Non-Tumor	10.8839	11.1064	10.4747	12.022	13.6377	10.2666	11.317	11.3656	8.66098	10.6311	10.8411	8.72912	10.328	11.1324	11.2132	11.6013	9.34114	10.5856	11.7103	10.8642	12.0953	12.4724	13.3071	13.624	10.0424	11.4747	13.4455	10.9287	9.24675	16.4882	12.2297	11.1324	20.6001
Non-Tumor	11.9337	11.0504	11.5756	12.1722	17.0476	11.1377	11.5987	12.7458	9.03782	11.129	10.9979	10.966	9.63716	13.5055	11.4437	9.85132	9.39741	11.3119	12.1768	11.4918	11.5903	11.3386	17.0026	14.9406	9.71635	9.37071	13.4723	13.0314	9.53988	18.1569	12.2421	12.8086	22.8326
Non-Tumor	11.2454	12.0272	12.3956	11.4121	14.414	11.4307	12.3871	15.0431	8.97933	12.2532	10.6028	9.64931	9.65162	13.086	12.4455	10.3694	9.13238	13.1775	11.4373	11.9437	14.7961	12.717	17.0188	14.2311	11.236	10.2983	13.5413	11.9513	12.068	19.2833	12.5304	13.1381	19.2173
Non-Tumor	11.8285	10.8089	10.1301	11.7241	16.2653	14.0894	14.5049	11.6487	12.1072	10.1177	11.2488	8.82545	10.9477	11.6612	12.0053	10.1084	9.95014	12.3053	13.9567	12.8729	13.2578	11.7209	18.0471	19.5807	11.5919	10.9004	13.2684	11.0522	12.15	17.3735	16.67	10.4913	22.1401
Non-Tumor	11.1112	14.0655	9.75376	9.93547	18.2773	11.9822	11.5921	11.2409	8.53735	11.7164	10.7133	8.63638	8.81732	12.7259	11.0653	10.6138	8.92095	9.39674	10.1033	10.6773	12.1025	12.114	19.5212	14.3967	12.0497	10.1109	13.9695	10.6566	9.27341	14.2163	12.7079	9.19088	23.209
Non-Tumor	12.3433	11.7899	12.8422	13.3216	29.5219	13.2931	12.9077	12.9289	8.48873	11.7002	10.4295	9.26027	9.08274	19.7512	11.3427	10.6157	13.4514	14.3784	15.8904	13.5399	16.0993	15.0185	22.1772	24.4808	10.9616	12.8734	19.4916	15.2675	11.9858	28.5072	15.9699	19.6365	17.8066
Non-Tumor	11.7822	11.2621	10.0358	12.0578	16.6706	12.3423	12.5866	12.1871	9.06556	11.3685	10.6362	8.99404	8.6161	13.5844	10.2539	9.70005	9.75789	10.3947	12.9657	11.2791	11.5767	12.3185	14.0657	19.0351	10.02	11.1417	12.5262	11.4119	9.30065	13.6101	12.2456	11.8563	18.5516
Non-Tumor	13.2914	11.3965	11.6682	14.0732	19.1896	11.5922	12.1996	13.0779	10.5979	13.3698	9.98813	11.2138	10.1732	19.2961	12.1686	11.4364	11.1364	13.0583	12.3172	13.8111	13.4319	16.8732	20.268	16.8588	11.0087	9.88124	12.5649	10.2927	12.2361	23.8481	11.603	14.4275	17.5506
Non-Tumor	9.90858	13.1277	10.4039	12.6593	18.3897	9.80339	11.2059	11.1299	8.74959	13.6064	10.6299	8.89856	9.73207	10.7567	12.8569	11.0454	9.29425	9.86496	12.666	11.9734	14.0896	13.8896	14.7758	14.4857	9.2839	10.4641	11.4363	10.3695	8.66915	15.4735	11.5063	11.8233	28.453
Non-Tumor	12.0988	10.605	10.4966	11.534	15.5844	11.3197	11.9827	11.156	8.07488	9.71576	11.4464	9.02769	9.20699	12.367	12.0245	11.3906	9.34245	12.0338	12.7945	11.0858	11.4606	12.0918	17.2524	16.2555	10.6013	9.16456	11.1203	10.4742	8.95919	19.2428	13.1848	10.6066	21.6164
Non-Tumor	10.6866	9.80322	10.1561	10.1962	17.9911	11.7998	13.1309	11.8279	9.39661	10.2188	9.56873	9.08106	9.34501	14.085	12.0056	10.5755	9.49696	10.5916	14.4427	12.1375	12.946	11.6214	14.4766	16.861	12.9615	9.63915	11.1654	11.398	9.09877	18.4969	14.9	11.2513	18.6357
Non-Tumor	10.7082	12.9999	9.97469	11.7421	16.4576	12.3983	14.1597	11.0323	9.39268	10.353	10.5005	8.47022	8.63601	12.2854	13.6526	9.91725	9.88643	11.7586	13.4166	12.8419	12.2849	14.0238	14.7047	18.3468	11.378	9.74979	11.7693	10.2728	8.92387	15.4288	11.4975	11.2082	27.2433
Non-Tumor	11.4918	10.1911	10.476	10.84	22.0131	14.3493	12.8825	11.9883	9.75675	9.33657	10.5886	11.4912	10.0391	12.4191	11.9165	12.1305	9.62168	11.517	14.6212	12.5713	12.1104	12.685	17.3045	18.3966	10.7841	8.86919	11.6905	11.214	8.45894	15.7387	14.9215	11.7611	20.6399
Non-Tumor	13.6903	12.0975	9.19844	10.9997	16.7829	12.432	12.0206	13.3058	8.83544	11.5158	11.3775	9.19878	9.70642	13.2704	10.1125	10.7836	9.68808	11.1096	15.3468	11.4554	11.7969	11.9672	14.6352	16.5696	12.2379	9.50034	12.0523	11.0011	10.0787	14.6804	12.6632	12.2044	25.4018
Non-Tumor	13.2767	11.4857	10.7226	12.1487	16.8483	12.846	12.6757	12.2726	13.817	12.719	12.5963	9.27542	9.8982	15.5933	11.1642	9.9009	9.8578	14.1984	13.8356	11.207	12.0352	12.5514	16.3723	16.4707	18.2341	9.93117	12.6565	13.3798	12.5768	16.9494	17.6917	11.2217	25.3419
Non-Tumor	19.0268	13.4243	11.2768	10.7661	15.5637	12.211	13.6083	16.8048	9.88757	10.2153	11.2499	11.7648	12.6139	15.7209	11.3754	14.8885	10.0862	21.4063	13.4304	12.4505	16.6136	15.307	21.1452	21.6977	23.2639	13.6989	15.0279	14.6047	16.6106	27.3705	21.0127	28.7082	27.9299
Non-Tumor	11.3905	11.6302	10.2055	10.1405	19.6011	13.0817	12.7739	10.2444	9.90658	9.96873	12.6152	12.3223	11.6043	13.4207	11.2784	14.0218	10.9543	12.2449	14.1912	14.9096	11.4978	13.647	25.3202	18.9923	9.92059	11.3641	14.6497	10.3754	10.5578	28.6935	19.1489	13.2129	19.8857
Non-Tumor	10.1067	11.7679	10.7603	10.4176	14.7883	11.0861	11.6876	10.1945	8.96807	11.4695	10.0971	9.85165	9.92163	12.865	11.6296	11.3423	10.0997	10.2291	11.8299	12.7992	10.7032	11.8479	11.8905	17.7678	10.0586	12.101	9.34189	10.3763	9.81433	18.3489	11.8887	12.3866	25.6113
Non-Tumor	9.14802	11.9197	11.3385	10.5298	15.1094	10.4912	12.63	11.2548	8.74942	11.794	10.6546	8.49939	8.90859	12.82	11.2796	12.3465	9.31793	12.1353	14.7148	13.7241	12.5944	13.6692	14.0587	17.601	9.7382	11.2929	12.4797	10.8919	9.8367	18.8059	11.3741	13.2697	22.2471
Non-Tumor	11.3905	12.0483	8.94432	10.9173	14.0649	9.18614	11.158	12.0624	8.4668	8.45461	12.3926	11.9242	11.5015	13.4066	12.5768	17.5342	12.661	22.3341	15.3367	17.8097	14.9084	11.6244	12.525	18.0123	13.9496	14.8583	12.7341	11.2503	16.4635	19.2193	16.651	15.6713	15.5518
Tumor	14.0945	12.8624	11.3948	13.9082	15.096	10.5336	14.0397	12.2496	11.0372	10.4478	12.4144	9.29341	8.91109	11.9674	10.1334	10.6896	10.7397	14.8182	14.5084	12.5167	13.9074	11.7639	13.6396	17.0788	16.3664	11.4455	10.8831	11.1362	10.0241	22.7173	12.8264	10.1415	26.259
Tumor	11.2838	14.4715	11.4597	15.0332	17.7537	10.1837	13.8146	13.5702	9.88205	9.24685	10.7528	10.4845	9.84794	11.6108	13.579	13.4614	9.85518	13.9332	15.9639	11.1888	13.2503	12.0041	11.9069	20.6994	9.6397	9.93011	10.0089	8.09624	9.70624	25.5188	13.5968	9.87691	26.313
Tumor	11.6722	11.3893	11.9971	16.1915	17.1791	8.97745	15.9228	12.9625	10.892	11.3948	13.6527	11.0669	10.3497	15.9578	10.0049	11.7094	11.6619	16.1251	14.9657	12.3555	26.9564	14.4919	17.943	15.8236	16.0558	13.9677	11.0057	12.3997	10.3221	27.9905	18.7529	14.1924	45.5268
Tumor	11.3507	14.4775	11.1521	12.2566	19.077	11.0549	12.8993	13.8628	10.6862	9.91119	11.2181	10.5098	11.4089	13.7067	9.95031	10.8768	9.62524	11.3715	14.2293	13.4355	10.5188	13.9072	12.557	14.1496	10.0399	9.5876	10.3507	7.72338	13.9023	22.108	19.3652	13.1453	25.3556
Tumor	11.57	13.4789	11.6965	17.7531	15.5923	11.7131	13.9823	11.1707	10.3224	12.7147	12.0772	11.2119	13.1032	14.5256	10.8408	12.573	12.2526	18.5551	16.7594	12.2513	16.9356	14.0821	15.6563	15.9904	14.0898	11.8184	10.716	13.7921	11.748	36.4657	20.7476	17.3488	29.1204
Tumor	36.3546	151.879	10.3495	12.7551	16.6522	10.9538	12.9875	12.0912	10.449	19.729	11.43	12.4569	9.05912	12.8572	9.811	10.6936	9.34524	10.533	13.8951	10.5716	14.7824	13.4414	32.7726	14.2406	9.63034	9.69236	10.9371	10.1372	8.97499	26.0639	12.7971	10.3933	18.8156
Tumor	11.4941	14.8743	13.2859	18.3232	18.5796	12.5188	19.8109	11.6011	9.18586	12.3319	10.9374	10.154	10.3964	14.341	10.2825	11.8338	9.74031	11.1197	17.3573	11.1847	14.0466	12.6665	14.4255	15.0231	12.9732	12.2367	10.7427	12.6848	9.4868	22.2322	13.2066	12.3886	22.8906
Tumor	19.3525	11.8134	10.8264	17.5712	16.2915	10.1841	11.2211	12.4057	10.1074	10.0668	12.5753	10.4963	8.50149	10.9178	11.6074	8.78034	9.19619	10.621	12.1712	10.2823	11.8481	11.9672	12.1368	14.7228	8.80733	10.437	9.12274	10.1969	10.0922	18.613	12.4428	9.60537	22.6846
Tumor	13.8996	12.0349	10.958	13.6398	18.5582	10.472	12.2115	11.6304	8.79748	12.0086	11.7895	10.7021	10.2941	14.8816	9.5381	10.8866	10.5159	11.4258	17.4039	11.9083	15.0319	12.9962	12.9227	13.9712	11.2869	12.6812	10.7523	11.0011	10.3043	20.6211	14.3099	15.8789	21.9584
Tumor	115.873	49.136	12.1665	71.84	51.0762	11.2941	15.6508	13.8032	9.64684	11.4567	13.5137	8.94781	9.63178	11.6733	12.2726	11.3723	8.59387	10.1373	13.0931	12.2817	13.8007	15.9335	17.021	16.0394	9.70527	9.59693	11.1455	9.39414	8.2466	24.0372	10.7585	10.4208	19.6502
Tumor	12.1112	13.0113	13.2978	14.8097	18.969	14.1994	13.8362	12.5338	9.65712	11.1029	12.9448	8.92452	10.4419	13.7733	10.5501	10.9807	9.24275	10.6434	16.017	11.6827	14.1394	13.6897	13.1746	17.3717	9.72133	9.50362	10.3983	9.402	9.17171	17.53	11.742	10.8458	17.7701
Tumor	102.86	20.8914	87.5155	13.2409	14.5214	39.2268	39.8441	12.7429	9.15939	10.5052	11.0168	9.32259	8.83341	11.1506	12.6637	11.1486	8.63023	10.7566	12.6064	11.389	14.371	10.4394	14.0389	17.5015	9.31856	10.2688	9.96452	11.0042	9.36302	19.3359	12.7405	10.2128	44.6926
Tumor	17.9412	15.1195	13.713	17.0992	17.3545	14.6189	15.4156	16.7391	11.2161	11.3665	13.4518	10.1702	11.1997	10.4625	11.1439	11.1134	9.87478	11.5746	14.7346	11.6269	13.6298	13.5629	16.7042	16.0662	10.4187	10.3981	8.67441	10.192	10.3849	21.8932	11.5006	13.314	22.1437
Tumor	9.78096	12.4197	9.88703	14.1916	17.2276	8.43539	11.5856	13.646	11.6991	9.5871	11.5653	11.9998	9.8198	13.0846	14.9117	11.001	14.6426	15.212	9.47527	19.0078	11.6133	11.8235	17.1539	16.496	12.1911	13.7419	11.2496	10.3433	11.2169	16.4751	12.6283	14.0542	32.0853
Tumor	18.1565	13.9167	10.8392	11.5832	13.9752	10.2589	12.6013	10.2878	8.41254	8.68224	12.8798	10.0825	10.6043	9.06926	15.1513	12.3839	11.6219	12.8356	13.5084	14.0634	11.0006	10.2332	10.7516	15.2201	10.5938	10.605	10.3824	10.44	12.6189	13.9071	16.1928	13.7178	19.0102
Tumor	14.7552	10.3029	12.1895	12.0155	17.9535	14.1598	14.6377	12.882	9.98064	8.54492	14.4756	12.9591	16.8039	8.79206	11.7625	21.7921	17.5617	12.9469	23.591	23.6623	12.5814	12.4305	12.2429	14.4424	11.2134	14.8861	10.854	8.06222	14.2169	17.9275	19.3788	16.6694	17.4927
Tumor	14.1501	44.5223	12.6141	10.6465	14.7317	9.76761	13.1217	11.4033	9.63703	10.4928	10.1316	9.00752	11.2431	10.2596	10.109	11.3444	9.66892	9.7034	12.1775	11.3299	10.2093	10.6491	15.9321	12.3532	10.1742	9.05628	10.2033	10.2355	11.4509	16.1678	12.2696	11.6364	19.3236
Tumor	13.2794	9.59672	10.3732	10.296	17.4467	11.2753	12.9615	10.5396	9.72413	13.7202	11.6248	9.40254	11.7732	12.9973	11.7271	15.8715	10.6736	14.8027	17.7887	15.5771	11.9468	12.7858	12.4729	13.2814	13.4628	18.2274	10.1335	9.85805	9.63187	20.0494	14.2204	19.6807	14.1118
Tumor	10.5106	10.6264	11.6092	13.3293	13.0065	9.40165	13.2467	9.72052	9.00007	9.43316	11.1788	9.05301	9.87639	12.165	10.3053	11.2739	9.69362	9.78348	11.6808	11.289	9.89582	9.73995	14.5842	15.7569	9.92433	9.54139	11.3389	10.6471	9.17124	15.6652	12.6296	11.0735	15.267
Tumor	17.2655	13.7975	12.5272	9.404	16.2761	10.7141	12.7137	12.6291	12.5571	8.73919	10.8812	9.76083	9.6284	11.5782	10.8317	10.9684	10.5658	11.3596	11.4369	13.9182	9.90839	10.3762	12.0254	14.1239	9.36508	10.67	11.2257	9.13123	7.93632	15.621	11.1755	9.54291	16.3811
Tumor	69.6707	17.1566	15.5525	20.2288	107.832	12.0221	18.8482	10.7115	10.935	11.0304	11.1555	8.64878	8.89398	10.5004	19.1267	12.8702	9.69661	9.17027	12.021	13.4903	11.0114	9.6758	11.2888	13.1764	9.86836	10.1758	10.422	8.82248	10.5056	13.8886	11.5791	11.2121	15.2254
Tumor	9.54296	9.79409	11.3302	12.7499	18.8323	8.27359	12.3373	13.0354	9.31018	8.63497	12.1053	10.591	10.4151	14.4186	12.148	10.7312	11.0413	12.1355	14.75	15.4944	11.0991	10.4254	14.2654	15.881	12.6851	11.9037	10.1948	9.16995	9.9469	18.1704	11.914	10.2129	12.7805
Tumor	9.78692	11.375	10.7467	11.2912	14.8774	9.15193	13.282	11.6125	8.7854	9.4912	11.6508	10.808	11.0925	10.5221	13.7659	13.2055	14.2649	10.1223	11.3949	13.7705	10.4965	9.8778	12.9066	19.0066	11.1757	11.8434	10.0432	10.4391	9.33142	14.9725	8.81296	11.0822	17.4369
Tumor	10.8128	12.5703	11.39	13.5388	15.9135	10.4529	12.451	10.3466	9.94977	9.16374	10.0874	9.71954	10.1238	12.367	11.49	11.0922	11.3751	11.3615	11.1214	16.0473	10.1935	9.72463	10.6066	14.2273	10.0073	11.6188	9.05686	9.19423	8.69497	17.6137	11.9188	13.2601	24.8383
Tumor	132.368	26.6864	117.699	11.384	32.1731	123.332	15.8854	10.7033	12.6477	9.29865	11.9311	10.3088	9.94741	12.5136	13.9624	11.3794	11.0972	12.0623	29.5798	13.0835	11.0332	10.6801	12.4532	24.7022	11.6162	10.7052	11.6917	9.55443	10.1353	19.3087	15.6785	10.8733	14.2292
Tumor	31.4252	12.4604	33.0929	9.7038	18.3787	42.1954	14.5131	11.2994	10.9526	9.93885	16.1202	12.1241	10.3124	11.4334	11.1702	13.7651	12.5272	10.864	17.628	19.9477	13.0095	11.0057	10.0685	15.9044	11.782	10.8836	10.0904	9.08859	17.8426	19.0044	22.9557	11.5817	21.9856
Tumor	10.456	17.6817	11.5712	16.8766	21.8396	11.6743	11.1251	15.5438	7.51263	10.2188	9.71336	9.87274	11.7455	12.3445	16.8076	14.2551	13.9666	11.3115	18.7962	13.4516	12.2028	11.6101	12.7285	13.2948	12.3555	10.849	10.1847	10.6194	10.9078	22.0646	12.8329	14.626	14.0241
Tumor	10.7011	12.6401	14.1748	16.4515	13.8568	8.92059	10.5029	12.3115	13.3122	9.00896	11.2211	9.33347	10.8927	16.0859	10.6925	15.4375	15.1447	10.4896	10.8628	13.6404	11.2399	11.4135	11.7779	16.5886	12.4581	10.5698	11.1496	8.9869	12.7746	25.1284	12.7713	12.0415	14.7772
Tumor	12.4592	11.5519	10.9029	11.0056	15.2846	9.68019	12.4247	11.7417	11.9394	10.0173	11.4948	9.65127	15.5979	11.8273	13.0108	12.5488	11.5501	11.7254	15.3222	23.5141	10.4814	12.9915	14.0516	14.9934	10.7126	11.0971	11.2049	7.84048	13.7165	16.6068	14.1777	10.5975	21.818
Tumor	43.7755	126.724	10.0305	13.0896	16.6277	10.5451	14.172	14.3049	11.1019	10.8297	17.0258	11.6408	10.7562	14.5145	13.9203	12.0289	14.2619	15.1292	15.0181	16.1148	13.1732	17.6317	17.7245	16.964	12.1656	10.4819	12.0493	11.6504	19.5562	20.9406	13.3212	15.5885	17.5891
Tumor	9.64464	8.91838	12.0136	12.5259	20.2631	10.092	12.6095	10.9553	8.74324	9.71003	11.9501	9.55357	10.541	12.0017	13.1995	12.6831	11.2111	11.0728	12.717	13.4485	11.537	10.3292	12.121	14.7929	10.2917	11.1362	10.3053	8.52555	10.4261	19.0044	11.4903	9.16182	16.4194
Tumor	12.3012	13.6487	10.1318	12.25	14.3083	9.10773	11.4186	10.7834	9.38028	8.99544	12.4133	9.52851	10.7027	11.7527	10.9274	11.6456	11.0772	11.0078	12.9165	14.1966	11.641	9.35126	10.6494	15.9491	10.4361	13.8505	10.6933	8.09842	8.62686	15.1661	11.2499	10.7329	13.6908
Tumor	12.8756	10.6462	12.9983	11.967	14.7446	9.93998	13.4529	10.947	9.59328	8.51429	13.0508	9.59194	9.6831	13.5665	10.7205	10.9165	10.3587	11.6607	12.4833	13.034	9.73447	10.8859	14.5628	13.9111	11.25	10.7211	10.8743	9.51962	9.51962	14.413	12.6384	11.535	16.8746
Tumor	11.1971	10.8445	9.17471	10.1381	12.9586	10.4906	11.1	11.8096	10.2742	8.46152	11.61	9.98382	10.1213	14.1193	10.7472	14.1644	10.0283	9.83252	13.411	12.2404	10.4135	12.6814	13.2485	13.0158	9.41092	11.3475	12.2954	9.83488	10.2427	14.6666	12.7914	13.7953	13.0091
Tumor	11.2367	10.7808	11.9163	10.1994	14.3011	9.07931	11.3756	10.7916	10.2898	8.2542	12.4837	8.61357	8.65574	13.237	10.8785	12.4444	11.013	10.7747	9.97424	18.5272	8.97457	11.7518	10.2358	15.3649	11.5582	8.53262	9.0486	8.84132	13.1939	17.3961	12.0726	9.83684	12.4727
Tumor	9.3538	10.339	9.05038	9.36941	17.6388	9.26863	12.1814	11.2184	9.2928	10.9095	10.5198	8.67193	9.45278	12.3695	10.5216	11.4234	10.8625	11.6913	13.7056	15.2284	11.5871	11.0314	12.4987	14.8573	10.6775	9.9749	10.3001	8.22966	9.99814	15.8954	14.1307	11.6385	16.3857
Tumor	14.5973	11.208	10.4843	12.048	19.2389	10.5568	13.7313	13.3298	11.0127	9.19607	17.1463	9.2346	11.7621	20.1978	11.0572	10.8934	11.9195	14.5151	14.7647	14.7852	12.1418	13.4369	15.57	21.6175	11.2954	14.9031	11.0043	8.29989	11.5159	20.349	20.5992	9.7422	14.5478
Tumor	20.7993	15.8226	11.635	21.346	25.0624	9.31727	14.5504	15.9254	18.5042	8.04405	19.6658	14.1932	22.5934	10.4879	15.579	14.3924	22.2744	16.1845	22.5647	59.8522	12.1171	13.7598	14.3209	20.0037	13.4365	17.6919	10.7173	8.6616	21.2795	24.4887	21.5858	20.8371	19.9537
Tumor	11.5244	23.9464	10.5947	22.6692	15.2106	8.51791	19.4003	12.6014	8.22104	11.7109	10.2166	9.56392	11.1241	11.1276	12.899	18.1543	14.906	11.035	15.714	15.8044	11.7953	10.1392	10.2935	13.152	11.1024	10.878	10.6184	8.93731	10.7128	16.2528	13.3664	16.5944	15.1985
Tumor	23.2145	13.2737	9.108	9.66013	17.1097	9.24825	12.0846	12.522	9.47584	9.7495	10.4669	10.9249	9.53692	11.5506	11.572	13.8288	10.0218	11.3338	9.70031	15.8749	10.1641	9.67684	12.0751	13.5573	8.95098	10.5916	10.6959	11.7403	11.8995	19.7716	9.87536	12.3922	19.045
Tumor	10.9183	105.886	109.84	11.0028	13.0728	8.67183	34.7396	12.4021	8.64782	14.3051	12.0289	12.4917	9.73893	12.7193	12.0258	13.2481	11.5775	9.36107	14.6568	16.4281	13.0145	11.4495	20.2259	16.8004	9.84845	9.31231	10.0337	10.3997	9.61181	15.8551	10.3017	12.2594	46.2039
Tumor	25.445	17.8717	113.111	10.6678	18.2065	48.2497	14.3898	10.6762	9.64191	10.4635	14.1033	11.0793	15.4928	11.3325	12.3439	14.6634	11.0988	10.7684	12.0812	20.6663	11.6963	11.9376	12.5712	15.4048	12.0586	13.6523	15.1762	12.1801	15.1316	17.1383	12.6754	18.5547	19.0821
Tumor	55.2939	26.4992	158.709	20.9938	16.903	75.1425	33.2632	13.0965	10.0353	21.2045	9.73541	10.99	10.7637	12.6264	19.9091	13.42	11.2128	13.3678	21.4973	13.8611	10.1926	10.7588	16.8868	22.3342	10.869	11.1731	11.9512	10.9084	12.1595	16.6423	11.2189	10.7612	25.5033
Tumor	14.7456	9.97856	9.43831	12.4983	15.566	9.072	11.0782	10.3927	9.83301	9.61501	11.4713	9.63576	9.71311	12.0265	11.2159	11.6406	10.5743	9.76239	10.4656	11.2383	9.29617	10.0147	11.076	11.6483	11.0042	10.0653	10.4043	9.51408	10.0449	17.7831	9.95002	9.23191	14.1555
Tumor	11.0851	11.2614	9.38195	14.343	16.007	10.9803	10.1609	9.51322	10.0087	9.66415	11.0774	9.90403	9.52919	10.3686	12.2126	12.211	10.1129	10.5383	11.5677	13.1799	12.0888	11.704	12.7492	14.4023	10.9317	10.1557	9.84284	9.63817	10.6909	15.0154	13.7648	12.5598	19.4975
Tumor	11.822	53.5481	11.3831	10.6045	15.8256	10.2625	11.2449	12.1179	10.3336	12.9423	11.111	9.1192	9.27643	13.0996	12.3275	12.565	11.3932	11.9202	14.7919	12.4014	13.1295	14.722	19.2894	14.272	11.0367	11.5942	12.6823	9.43536	14.3175	15.2027	13.2202	13.3905	17.304
Tumor	10.734	19.3855	13.1353	21.844	14.5671	9.67183	11.515	10.1751	9.62046	11.0533	11.8227	9.00956	10.1873	9.70295	14.1196	12.0935	9.2626	11.3992	10.7074	12.564	12.0748	11.7237	18.3745	13.4696	11.4203	10.8051	11.2513	8.99382	10.8801	17.8165	11.4089	11.7168	15.8566
Tumor	9.97314	8.52523	11.6609	12.2202	20.802	11.6038	13.6099	10.96	10.1637	8.10414	9.77827	9.29925	10.3071	11.9083	11.3582	10.9011	12.1042	11.3713	12.6763	14.6454	11.0603	12.45	14.1187	16.1913	10.8971	10.503	9.51848	10.6314	10.2292	18.2538	9.07647	12.0663	15.9764
Tumor	17.1721	17.1976	9.68969	10.3026	13.3098	10.6934	14.2751	13.9595	14.0197	11.0436	13.8327	13.7553	10.8497	17.3738	12.6219	32.3819	12.4453	12.7989	38.7183	26.0813	12.901	14.2122	11.553	20.8403	20.1753	10.4294	14.4644	9.66676	37.1758	16.7406	15.1972	26.0589	32.4044
Tumor	12.8386	13.4616	12.0678	13.6378	19.5536	17.5596	12.7611	12.6239	10.0829	9.60784	10.6699	11.4882	10.6916	15.9439	12.4355	14.635	9.08375	14.7888	11.4158	13.8274	12.2545	9.75574	14.411	15.1931	13.4348	11.5363	11.0594	9.62147	14.8418	20.8357	11.5004	14.236	20.6905
Tumor	11.0114	9.53488	9.38893	8.42321	15.2294	9.14732	11.448	11.6476	8.45718	9.50264	12.5286	9.14378	9.97635	13.5552	12.0061	12.256	10.5371	11.2305	10.8974	12.6532	10.7327	11.6885	13.0288	14.3769	11.5286	10.2516	10.3966	9.93673	11.1225	13.7478	15.032	9.55713	18.4146
Tumor	17.2185	16.9147	12.2552	13.111	13.4357	18.8505	13.1515	30.6691	16.3852	10.6282	16.6538	13.5331	12.4839	11.3914	24.9101	24.6229	20.9919	15.5603	11.6049	43.3611	20.093	19.5784	11.2281	32.1321	15.401	11.7905	15.0359	11.8783	35.8178	21.1894	19.298	70.5662	37.6146
Tumor	11.6819	10.9883	8.97128	10.9728	17.4871	10.0266	11.0906	11.0065	9.40094	8.61067	12.4776	9.36142	8.46368	13.7604	12.1213	13.9553	9.62642	12.8356	12.1263	14.6623	13.0445	11.2135	14.4218	14.1987	10.7591	11.9209	10.9201	10.3206	10.0879	18.1777	13.2896	14.4913	16.5902
Tumor	11.2485	13.6883	10.4157	15.5648	16.0341	12.5116	12.2836	10.4965	10.3943	8.40887	11.6192	9.51236	9.14355	13.4993	13.4765	10.6228	10.0184	11.3992	11.29	16.548	10.7403	12.407	16.1737	17.0538	9.82003	11.2807	11.4869	9.51047	8.37019	18.7832	15.5942	21.9612	17.1608
Tumor	12.9841	10.3439	10.7993	11.0808	50.1508	11.6006	12.5871	10.5725	10.09	9.35917	10.9231	9.12942	8.54349	13.2523	10.7335	10.391	9.55735	10.4487	11.4067	11.3451	9.41246	10.0212	13.5299	16.0305	9.85105	9.46786	11.2148	9.97956	9.83733	18.6253	13.1475	10.5359	16.3299
Tumor	22.7298	11.7385	11.9398	17.278	18.5753	10.5463	12.9322	10.4861	9.36722	9.3958	15.1442	9.19842	9.69427	11.5956	11.1978	10.4718	13.0393	17.6559	11.0247	12.1371	11.6407	15.2946	15.0068	16.663	11.0505	13.6795	10.5447	10.0572	17.8803	19.0827	13.4315	11.1025	15.7164
Tumor	12.0255	12.0736	12.6096	11.7873	13.826	11.6355	13.3325	11.2695	12.3469	13.8655	11.8208	10.4944	10.2786	11.115	10.4321	13.1268	8.77164	15.7346	12.3297	10.4885	16.8874	14.4861	19.1339	18.6937	14.5718	11.1186	13.7559	15.1618	9.28985	18.617	13.578	15.3013	14.3131
Tumor	10.8799	42.3999	11.5247	11.9976	14.4866	13.1833	11.3113	10.5116	11.888	12.1566	13.937	10.5297	16.2823	10.8444	12.2076	16.8827	10.2327	11.1473	11.7005	13.5537	10.8245	8.62114	12.5801	12.8122	7.77962	12.1349	9.31838	9.15206	8.19566	19.007	13.7172	14.767	12.8134
Tumor	9.08851	9.62948	10.5279	11.7747	15.3419	10.7345	13.7804	11.5151	9.21662	10.0065	9.98678	8.18058	8.56709	12.7339	10.4038	11.206	10.8052	10.8782	12.9465	13.8773	10.1133	9.9257	11.1776	14.8605	9.60099	10.5283	10.6041	8.85924	9.28774	18.6581	9.70224	10.1909	19.3222
Tumor	10.8786	10.0671	10.8567	13.0755	15.1366	11.7018	13.2665	11.7754	10.5651	8.96188	11.6614	10.245	9.77909	13.7177	10.4635	12.3811	9.31349	12.1561	12.4082	13.7032	11.0955	11.1846	11.203	13.671	10.0129	11.2147	9.7364	9.76632	9.29767	19.0286	13.7799	13.8057	14.0642
Tumor	11.7076	11.5735	10.4392	18.7255	28.4328	13.0856	11.9918	12.8372	11.6174	9.02655	11.4348	9.06745	10.4411	12.34	10.9227	10.4508	10.4392	10.8813	12.4998	11.0342	10.5836	10.2656	12.8312	15.0439	9.32984	9.88167	8.80496	9.63306	8.57172	16.1836	12.5835	11.5649	16.9359
Tumor	10.6003	11.0772	10.18	10.5094	16.8866	11.2289	11.7271	11.0451	10.6565	9.26589	11.0451	9.55723	9.77104	12.8154	10.7215	11.9432	9.69028	10.0587	13.0232	11.269	9.5972	11.794	12.6923	15.1159	9.26989	10.9611	9.83682	9.68255	8.58244	17.9227	11.5557	11.3609	14.9601
Tumor	50.6439	12.2392	14.9866	10.1023	36.3929	99.3011	20.2781	13.4518	11.2177	9.32094	13.2631	10.596	9.19215	16.3521	17.4164	9.81495	16.6078	15.2191	11.9555	9.92268	10.9775	14.7472	25.2698	19.8276	14.9178	10.8698	17.7222	10.1315	12.2471	15.1893	20.7646	8.30935	15.7839
Tumor	11.6546	11.7231	24.8093	13.9683	35.5677	13.641	22.1485	16.1795	14.9298	9.81316	25.6999	13.6165	14.2581	35.4102	13.5967	19.908	20.4118	22.6334	40.903	12.0528	9.67792	8.43462	18.1607	21.7968	12.82	12.5701	16.6671	9.72586	15.2734	17.905	21.5434	8.79827	17.9029
Tumor	21.2452	9.48265	12.5377	9.43313	30.1119	13.8807	29.8432	12.6921	13.9217	8.93792	30.378	17.8936	23.8716	21.0547	12.624	27.0455	26.9888	10.815	30.8281	15.5856	9.95649	8.45185	12.0485	18.3863	9.33847	13.319	10.3299	9.93321	11.3566	22.7566	16.817	8.60348	17.1032
Tumor	39.092	81.1208	10.1561	11.1664	16.2184	10.1857	51.9779	10.5323	10.2349	41.264	10.5727	11.968	9.51923	11.8336	23.0434	18.5679	9.45879	39.6587	12.3494	10.2895	10.3948	8.98256	17.3283	15.1151	9.12771	11.1221	14.3882	10.0475	9.39151	15.1057	13.0383	11.1664	15.8714
Tumor	10.005	10.6863	10.6742	16.1122	19.6785	9.29801	12.5194	12.3145	9.60699	9.64485	11.6734	9.24429	10.1052	11.6917	9.87177	11.7977	8.88409	11.6414	11.7894	12.3609	11.7894	10.3881	14.957	14.7781	11.5371	11.4417	8.53675	10.4455	9.94392	14.8273	11.3692	10.9831	16.2443
Tumor	10.3606	11.5364	14.9258	10.4121	16.8401	11.9434	12.4565	12.1146	12.3937	11.7541	10.407	7.99941	9.00457	11.6329	10.4053	11.5691	9.62712	12.6548	12.214	12.915	11.5884	11.1869	13.9034	14.9659	10.6402	11.2215	10.3612	11.9555	10.4121	17.9617	13.3831	9.97867	12.2868
Tumor	15.2242	9.85807	11.0329	25.5708	16.2535	12.493	11.388	12.3266	11.0893	9.09352	12.1113	9.79372	9.3377	16.1564	11.0375	10.4839	11.2524	10.5865	12.4506	10.291	13.5412	11.1503	15.1173	16.6691	11.4262	11.8317	10.0048	12.189	9.54215	21.8447	11.8317	15.6057	17.6169
Tumor	24.0601	10.9401	67.4134	13.1762	15.69	12.0833	17.3604	10.7598	9.89616	10.6679	10.661	10.0645	9.03492	13.5693	16.4983	10.2679	9.85597	11.0979	12.2032	12.2144	10.6625	10.286	15.9783	15.7928	10.0895	10.8009	10.1394	10.7318	9.4221	21.2515	10.6306	11.1153	16.2741
Tumor	12.1741	14.4621	10.3191	12.8302	14.4046	10.3174	10.3543	10.7598	9.15294	9.55053	8.14098	9.52977	8.85495	10.5082	10.8256	10.4974	8.58407	11.1653	13.9904	14.1524	10.875	8.85327	17.0068	13.3582	9.59701	11.4131	10.889	10.6536	9.41126	17.888	12.078	11.748	16.4955
Tumor	12.9095	9.92545	9.51199	28.624	19.86	11.7078	11.7898	10.2576	9.79101	10.7019	9.28439	9.36108	10.6247	12.173	12.3295	10.604	10.0467	11.4672	12.0564	11.2465	12.1055	10.7451	15.9971	14.7754	9.2917	11.6994	9.38265	10.745	8.42097	22.9888	11.9006	14.3719	18.3338
Tumor	14.5281	48.9772	10.3723	10.2407	16.889	11.9249	11.8361	9.95748	9.65745	10.4985	10.4845	8.76057	9.15447	14.9751	11.0753	10.4213	9.49713	11.2407	12.5887	11.8164	10.4687	12.0296	13.7157	15.0486	9.39563	11.2745	10.321	10.6891	9.35588	21.0329	11.5162	10.6125	17.2303
Tumor	44.382	11.0358	12.1875	11.9651	14.8561	12.4546	12.8771	12.4144	9.7399	10.3077	12.5216	9.29055	9.01751	13.4027	12.1998	11.9487	8.96437	13.1312	13.0551	12.6816	13.6803	11.9405	14.935	14.7543	9.93742	13.7147	9.77175	11.4643	9.43653	17.8156	11.6538	15.0621	15.9377
Tumor	26.1504	13.7129	99.1441	9.99854	14.5309	26.5725	26.6133	11.8217	11.8646	10.5056	10.893	9.50708	9.72736	10.7724	10.8574	10.5301	10.1514	10.1077	10.6114	10.2141	10.583	11.1797	14.139	20.8515	9.26366	11.6645	10.808	10.5643	9.0956	16.2664	11.6923	9.63824	20.1393
Tumor	11.8225	11.0834	20.6369	19.4387	25.1013	9.80658	13.9786	14.1466	10.6055	10.5035	16.5213	18.1229	20.4768	34.6727	10.7803	14.5062	18.7658	12.3281	26.1112	15.9717	10.7219	10.6925	10.958	34.703	14.0735	11.6698	16.7513	10.7499	8.48994	21.8929	12.6455	8.46705	15.7321
Tumor	10.1334	9.85012	15.6056	11.4355	25.2805	11.7778	19.7176	15.9634	9.71078	8.08449	23.8059	17.4094	14.0695	13.6849	12.0415	22.1906	18.4673	11.5137	22.5609	19.9206	11.3269	9.8465	12.5062	32.8178	10.2601	36.2905	10.1203	11.2265	10.5222	28.6125	13.9706	8.63593	15.8892
Tumor	10.8071	9.30537	10.6513	12.1154	18.3564	12.0152	12.0066	11.514	11.1293	11.4794	11.422	10.744	8.91506	13.657	11.1797	12.0691	10.296	10.4769	12.618	11.1798	12.9836	9.79719	14.9904	16.0663	10.2964	11.3452	10.0772	9.61881	8.51747	22.3156	12.0951	11.8826	14.1887
Tumor	10.6438	11.9416	13.283	10.8479	16.8468	13.1048	13.9589	11.2981	12.1451	11.7628	9.96247	9.14968	10.3666	12.0636	12.3029	15.5009	11.9355	9.11482	13.7619	11.2781	12.8559	11.1081	13.8843	19.5942	10.0229	11.5237	11.0662	12.2619	8.51556	18.8652	11.3189	10.3525	23.0297
Tumor	11.3463	10.4835	11.972	12.0614	15.2209	9.28239	14.3392	11.5015	10.3227	11.0901	13.0183	9.19542	9.88487	13.6343	13.0183	11.6491	10.8597	10.7262	13.1971	12.3339	11.3298	9.84277	16.8246	18.0114	9.6805	12.5497	9.33206	10.2919	9.33206	17.6619	11.6541	9.93283	17.6979
Tumor	312.467	31.8385	212.086	15.5842	17.4436	25.7691	15.5842	14.5133	13.5792	11.098	14.8329	11.8813	8.95017	12.7931	17.4448	15.2446	11.2763	10.758	15.0231	13.7773	11.0248	11.4218	15.172	18.679	12.4414	17.4449	9.64044	11.4124	8.69324	21.5236	11.8756	12.4414	16.9519
Tumor	13.5601	19.4481	9.91925	28.0788	38.8049	10.2702	12.5705	12.6639	9.60029	10.7596	11.5878	11.1711	9.86888	10.7687	10.1298	11.5599	10.1555	10.3847	10.9365	10.5627	10.8827	9.15282	12.4827	15.9241	9.71937	9.94284	9.30909	9.44753	7.94506	15.9936	12.0525	11.1109	10.7632
Tumor	30.4362	9.79198	13.5962	13.7529	20.0954	11.2956	12.2115	10.9465	12.4079	10.4433	12.7559	9.86467	10.2546	12.9295	12.8295	15.5353	9.59548	10.8463	12.657	14.1186	10.3638	9.82206	13.2015	14.7225	9.99892	12.8905	9.64364	9.52455	11.1968	16.4668	11.6681	9.06255	16.2308
Tumor	12.1846	10.8359	10.9035	14.2536	17.6594	11.6563	12.0268	11.9628	9.87084	9.61116	11.6849	9.39864	9.03081	13.0588	11.0676	11.2967	10.7862	10.8467	12.6492	12.4261	10.0977	11.182	13.0564	18.7912	9.17885	10.2164	9.81293	9.31785	9.14681	17.0064	11.371	11.5288	15.1991
Tumor	12.2104	13.4726	11.9128	15.2473	21.0111	11.2939	13.3195	11.277	11.6827	14.8089	9.69485	11.5867	12.7571	14.1875	10.9913	12.404	10.3573	11.7068	11.6636	15.9	11.7306	12.4936	12.0653	16.0539	8.4213	10.7699	9.46495	10.226	9.92716	17.5485	11.1534	11.0106	13.0194
Tumor	17.6332	8.52153	14.6818	11.5556	25.3723	16.1876	13.9665	16.4834	11.3983	8.95061	10.4254	12.2581	14.6202	14.4981	10.811	20.9658	21.4176	19.9588	19.1918	14.6925	11.1312	9.39211	13.6948	15.9624	12.982	11.1355	15.0804	8.9295	8.48014	18.1442	15.4216	9.74668	15.5585
Tumor	30.4965	13.409	21.025	12.9586	26.2073	19.4093	31.43	17.4791	21.7611	10.6542	20.1213	32.6532	17.4836	13.3619	11.3243	25.8852	15.5216	14.6535	21.4295	20.7047	13.2228	8.49163	11.9676	24.1475	13.044	13.6955	12.3331	9.98877	11.6489	20.1281	9.54971	8.95821	22.1131
Tumor	27.4053	24.8233	10.7989	15.6833	16.7902	13.2924	13.5631	10.6236	9.73314	8.69377	15.993	9.5705	8.77479	11.403	11.3392	11.2705	10.3326	10.3923	12.3863	12.2708	10.358	10.5766	14.2149	18.0711	10.2522	11.7164	9.76872	10.8804	8.89352	19.5848	12.9391	11.6333	16.0775
Tumor	24.7686	176.594	31.4821	16.635	102.447	20.7677	24.0575	12.3486	10.2933	11.7289	12.0008	9.58093	9.48367	13.4111	12.8172	11.9377	11.3107	14.2769	14.0487	10.5247	10.0192	11.7396	28.2383	18.1352	12.0647	10.9186	9.8213	10.5735	10.5301	21.6454	12.5641	10.5682	16.4891
Tumor	10.888	11.038	10.037	10.5226	21.791	11.5796	17.6572	14.0935	10.6824	9.97245	12.2194	8.18656	9.52231	12.4819	15.2376	9.05179	12.4819	11.3992	11.4713	11.4477	12.5092	13.3747	20.9818	15.2644	11.2596	11.97	10.2947	9.8887	8.95467	19.2793	12.4819	13.4283	16.367
Tumor	16.2275	16.7413	11.0052	16.3866	29.107	11.5886	12.0363	12.3909	11.1491	9.27765	10.5165	9.91272	9.77794	16.2098	11.2471	10.0236	9.95193	12.1363	13.4851	10.5165	10.384	11.2687	18.2413	17.0757	11.5893	10.2385	10.547	10.5165	9.71317	22.2578	14.118	10.539	17.2793
Tumor	13.6617	11.7725	11.4985	12.3739	16.3039	11.3014	12.8781	11.5595	12.4401	10.5052	10.7789	10.3087	9.73179	15.2269	11.4844	11.9291	10.2559	12.0779	12.6224	12.2344	13.0571	14.5225	13.7361	20.5724	12.8257	12.3739	8.82131	10.2559	10.3632	24.923	13.8801	11.8359	18.1693
Tumor	10.5036	9.46654	10.6822	10.6848	15.4049	14.4092	12.2575	11.5544	10.2141	9.22839	11.7795	8.60711	9.85151	14.3063	11.3561	12.2881	10.3704	10.1403	12.0056	14.2765	12.1922	14.1905	12.8636	17.8432	9.69375	10.6455	10.2447	7.63663	9.30086	21.4167	10.9779	12.73	12.7161
Tumor	13.0626	12.3211	13.7705	12.7121	22.9682	11.44	14.9503	14.8315	12.3282	12.4732	11.0269	12.6139	9.5194	15.7442	10.2422	12.9896	11.4259	11.6777	11.1164	12.8013	9.91293	11.545	12.3075	21.6875	10.0532	11.87	10.0693	9.79717	9.84333	16.3385	9.99946	10.0004	14.8979
Tumor	11.9686	10.3154	12.5796	12.4494	21.0359	14.866	14.4542	10.6514	10.7313	12.142	10.7604	9.3516	10.1554	12.2732	11.0206	11.5061	10.6766	10.7833	13.6904	11.797	11.2827	10.3962	14.6757	17.0766	10.1169	10.9386	10.8106	10.9364	9.42437	19.2294	10.1094	12.2243	14.8315
Tumor	118.931	13.8292	11.9713	13.527	18.1896	11.5035	17.4347	11.8221	10.0601	12.0081	9.92331	10.5576	9.19325	15.6349	10.6291	10.789	10.1946	10.1946	13.9668	12.0834	11.7175	11.9713	14.3536	14.6453	11.1372	10.3418	11.8765	10.3691	8.78453	21.1362	11.3108	9.5149	16.4774
Tumor	19.0187	12.0176	10.0668	11.8491	17.6994	15.3709	14.3938	10.7518	10.9221	9.46673	11.9762	8.31478	11.8173	13.7378	13.9126	10.8186	8.95654	13.2063	17.0887	14.6766	11.5435	12.5946	16.7852	16.1913	13.2816	10.1928	11.8265	10.742	11.2265	25.0939	14.6792	11.9502	17.0787
Tumor	15.9958	19.644	46.0367	25.8061	21.1813	27.239	47.4947	12.5943	11.0046	14.8212	11.7216	9.2057	10.8047	13.84	15.5647	14.0912	10.0396	14.4173	15.0493	13.2168	10.8049	11.6305	12.8608	15.8357	11.4789	10.5073	11.1835	8.88263	10.9327	20.1009	12.4632	13.9872	17.7342
Tumor	9.96109	10.8062	10.9623	12.8785	14.6081	10.8888	12.8419	11.1234	8.23535	10.2331	9.96582	8.78797	8.54174	11.8643	9.7666	10.0634	8.90635	9.69139	13.874	13.289	10.0224	10.9423	11.4399	14.2647	11.674	9.18601	12.7869	9.72776	9.84058	18.4716	9.68198	10.9463	17.219
Tumor	16.4268	10.0872	15.5173	13.8945	15.5668	15.9147	14.5761	13.2688	9.69209	10.8467	10.4922	9.71619	10.6929	11.4526	10.3592	10.8656	9.87068	13.2806	15.5095	12.5698	10.1979	11.4383	12.2548	16.8618	10.4264	10.6478	9.51656	10.4437	9.34606	21.0631	11.5123	12.5118	15.8496
Tumor	12.7824	11.4444	10.8587	10.4969	13.6717	10.3659	12.01	10.787	9.47939	9.20607	11.564	7.72591	9.24917	11.5775	9.73396	10.8465	8.6414	11.1301	11.5395	10.6674	11.2222	10.9548	11.434	14.2134	10.7131	10.7794	9.39942	9.82101	9.56812	15.2403	11.7429	10.658	15.4812
Tumor	13.6924	19.8544	10.2037	22.2443	16.8945	10.4689	14.4883	10.5842	8.73685	10.7925	10.8207	9.2375	9.31558	10.737	11.0323	10.3791	10.7461	9.85735	10.2683	12.0273	10.346	10.2786	11.5967	15.225	11.0987	10.0969	11.011	9.27977	9.034	17.4872	10.6324	9.74327	15.5217
Tumor	10.4881	10.8378	10.1741	13.0079	16.3644	10.0341	12.7783	11.1229	10.6053	10.4644	12.436	9.43677	8.96114	12.7407	10.2832	14.5286	8.85455	10.066	17.6454	13.4565	11.1882	12.5454	9.90372	18.2759	10.9911	9.62267	9.9834	12.8473	8.68105	17.5348	11.4879	9.82743	18.6146
Tumor	11.8157	12.1385	11.2927	11.5878	16.5041	12.495	12.2262	10.3467	9.39498	10.3747	11.3503	8.74495	9.16485	12.847	12.6384	11.5175	12.2808	11.6141	14.6176	11.8637	11.7714	13.5626	13.4823	16.177	10.0358	10.808	11.2996	11.0716	9.01647	19.354	13.3048	12.7659	20.6367
Tumor	11.3919	11.9619	9.75244	13.7723	16.4304	11.451	12.4297	10.4904	8.98861	10.7502	11.8474	8.73971	9.40917	12.8891	11.9418	11.0131	9.87402	10.9427	12.4566	12.0603	11.1665	11.8128	15.2519	12.5613	9.86594	11.3377	9.36942	11.245	10.4514	15.7551	12.1147	14.1635	17.449
Tumor	67.1928	26.1662	15.4875	52.5322	25.3924	11.5507	12.2203	11.5244	9.21594	9.44099	10.3511	10.513	9.1482	14.7564	11.1658	10.9797	9.16267	11.611	12.9319	11.6606	12.5323	10.7655	11.7286	18.208	11.1357	10.9333	9.40748	9.69785	8.69977	18.9122	10.472	12.174	20.3366
Tumor	152.946	46.2782	10.3964	40.6973	21.613	10.0754	12.6636	11.4118	10.8319	11.7379	10.1268	10.9277	10.7284	11.9969	10.0637	13.814	8.92321	15.0615	14.4946	11.1339	10.8217	11.0267	19.3465	15.3722	9.16272	12.5076	11.324	10.8321	8.18978	18.0971	11.4807	9.86754	12.614
Tumor	9.3235	13.042	56.1095	13.1725	17.4523	10.249	13.2002	10.3013	8.82564	10.5298	9.847	8.65013	10.0434	11.3376	16.6855	12.6946	8.70488	9.85713	16.1635	10.4754	9.48983	10.537	11.9068	21.2307	9.17212	10.0837	11.4874	13.4756	9.10541	20.8762	10.6266	10.7232	20.4104
Tumor	11.4499	10.1114	10.6239	11.3978	14.2411	11.3013	14.5619	11.2186	9.07247	11.517	11.5051	9.50887	9.06532	14.3362	11.205	12.5355	8.70796	13.136	13.7051	12.1648	10.0046	12.3763	13.8063	13.4216	10.7818	11.797	9.90773	10.0547	9.05015	20.0546	10.9718	10.8038	24.7975
Tumor	10.499	11.7513	9.91819	10.0626	15.0817	11.6321	11.1503	9.82098	9.52043	9.41054	11.0365	9.79529	10.3638	10.9201	10.6737	11.7259	8.8055	9.38976	12.3026	11.4748	10.7479	11.7196	10.6452	14.6797	8.97523	10.2385	8.39777	10.0985	9.38359	18.7631	11.6516	10.6353	18.1797
Tumor	11.3721	13.5432	11.3847	11.3657	20.4033	11.4078	13.7452	12.0948	9.75951	11.1578	10.5503	9.74363	8.46101	14.0211	12.1989	13.1009	11.1635	10.8469	17.0584	10.8764	11.0151	10.7883	11.1743	14.5678	10.9056	11.0931	12.1509	11.3138	9.34691	22.5223	10.2791	8.51398	19.2095
Tumor	10.2177	10.6453	10.9853	14.2392	16.5116	9.76849	14.6582	10.6553	9.75675	9.55338	10.3218	8.80898	10.6325	13.7069	9.89084	13.025	8.94762	10.7922	15.377	11.24	11.1538	11.7621	11.9493	12.5843	10.3953	10.8834	10.0722	10.0755	7.70697	19.4462	11.0336	10.7711	15.6583
Tumor	11.2768	9.93341	11.6899	10.6088	16.0034	11.4761	12.9437	9.95143	8.64571	9.3946	10.9942	8.64732	8.93723	11.198	9.72765	10.452	8.55935	9.5475	10.68	10.7997	10.9576	9.51132	12.2987	11.8087	9.4165	9.89244	10.1082	11.1058	8.03693	15.0512	10.1455	9.23239	13.3622
Tumor	10.5999	12.6194	10.1374	11.5983	14.0914	11.4986	13.6842	10.7395	8.80489	10.9168	11.2601	9.20915	8.64069	13.2304	11.5321	10.9249	9.80286	10.7173	13.2332	11.816	12.1006	12.5231	13.7566	14.3952	9.17277	11.1964	9.88772	10.252	9.60692	18.1808	10.827	10.911	21.4579
Tumor	10.3988	18.6418	15.9171	17.7874	124.441	12.0176	20.2642	11.7847	11.0968	10.253	12.3429	9.79875	9.78539	12.9591	11.3893	13.0612	10.7544	11.1524	17.2377	13.9113	11.1697	9.70739	12.654	16.0075	9.28392	11.1243	10.82	9.11751	9.5633	19.824	13.1268	10.4201	17.0541
Tumor	12.6299	25.932	11.8767	11.4369	19.0397	13.9232	16.4143	11.5548	9.21633	10.8102	11.5016	9.28923	11.1189	18.764	16.5944	15.3158	9.63826	15.0847	17.2727	10.6029	11.0007	14.3693	16.3388	20.2085	9.60303	10.865	13.0772	10.7167	11.203	26.8989	13.9896	10.9522	22.3223
Tumor	10.0128	12.6294	11.7121	12.1598	15.3333	11.0462	10.973	11.6837	8.73306	10.207	8.99815	9.31245	9.68701	13.2206	11.8345	11.9506	11.2753	11.486	13.5115	12.7777	11.0589	12.8907	12.1465	12.9345	9.26757	11.7592	8.75926	11.6338	9.6836	18.7769	12.1385	13.7639	15.3827
Tumor	9.88403	10.2509	12.8314	11.4655	13.5051	10.4681	16.9436	11.0044	9.07718	9.3405	9.82607	8.80502	8.86782	10.7038	10.4811	11.7666	9.69972	9.90381	13.5595	11.3617	11.621	9.851	10.7944	15.9128	8.81607	9.96801	8.58878	9.10422	8.45394	16.6225	9.18923	8.10478	15.3119
Tumor	31.1533	18.3477	9.41877	11.4266	15.7981	13.3405	13.4362	11.0833	8.9424	10.8577	11.2135	9.04885	9.86289	11.8376	10.7824	14.4862	9.22457	11.9808	15.0014	10.5626	10.6437	11.3664	11.6295	14.427	9.6957	11.1294	10.1522	11.1874	8.19259	18.8896	10.2038	10.8415	15.2369
Tumor	9.87822	12.6848	9.4409	12.9333	14.2792	10.1671	12.1047	12.2841	8.16947	9.32253	10.1212	9.57791	8.86652	10.8488	11.4339	10.9965	9.45024	10.8424	11.9612	11.0997	11.0957	10.2227	11.3252	12.6534	9.47558	9.37651	9.4444	9.34906	8.4417	16.0705	9.99474	8.97907	16.0059
Tumor	20.5343	10.2419	11.3552	11.05	18.6914	12.0093	11.6814	10.3011	9.76087	10.5391	10.4257	8.98238	9.4534	14.4293	10.8877	11.4741	9.49763	10.2051	12.7989	10.5299	11.1766	12.1302	11.9099	14.2099	9.40424	10.4908	8.81061	9.31837	8.64558	18.0906	10.1059	10.0405	20.6178
Tumor	72.5233	75.0184	132.901	188.298	312.563	13.0784	11.7545	13.4285	10.0977	11.1163	10.3249	8.57144	9.47204	14.7637	12.0634	12.7756	10.4347	9.48022	15.4226	12.163	10.6698	13.0955	13.5597	16.3248	11.06	10.8356	10.988	10.7748	8.77953	17.1661	13.2609	9.94056	19.3216
Tumor	10.0779	11.9976	9.1048	12.9177	15.929	11.5671	12.407	9.19029	8.95904	9.43389	10.9557	9.24719	10.442	12.6193	11.1061	11.9762	9.98196	10.4752	18.0552	13.324	10.7167	11.0872	11.8188	13.8612	8.09924	11.6172	10.7481	10.624	9.27825	19.5195	11.0973	10.3411	15.5137
Tumor	12.6712	11.7336	10.8623	10.427	16.206	11.4907	14.6397	10.9684	9.00447	10.1881	10.3578	9.05422	9.74276	12.769	9.49438	11.6962	8.88435	8.28171	15.7754	11.5371	11.3888	10.7841	12.8872	14.2526	9.41605	10.1581	10.7272	9.47804	8.45209	19.5619	10.9436	9.09261	18.6767
Tumor	9.56694	9.21591	9.3115	12.3085	18.3846	9.63306	11.4074	10.2955	8.93552	8.48106	10.3458	10.4596	9.0676	11.1901	10.825	12.4397	9.76732	11.5052	13.1395	13.2378	11.8743	14.0223	12.3315	12.1675	9.64931	8.78828	8.95087	9.48356	9.72296	17.5891	12.1139	10.5078	387.209
Tumor	10.6	11.532	274.685	11.5982	15.0583	11.3004	109.907	10.3541	8.83267	10.1893	9.70464	9.04543	9.61738	11.9601	68.0856	15.4094	10.3964	18.0695	12.8877	10.1147	11.1739	11.1925	11.3555	16.9293	8.97037	11.1186	9.71008	10.3294	9.16565	18.3575	9.90856	10.2597	19.0885
Tumor	10.001	11.2252	12.0247	24.5335	17.774	10.8762	12.0298	10.6212	12.001	9.14063	9.72102	9.0875	8.51773	11.7443	10.3961	11.6127	9.61108	10.984	13.8323	13.2424	11.5199	11.6213	12.4766	14.3583	10.6685	10.209	10.3461	10.6173	8.49688	20.2009	12.1542	10.2179	18.399
Tumor	14.2685	14.9294	12.9349	22.5462	18.1312	13.8903	12.7305	12.2325	10.0924	8.25978	12.4447	11.0097	10.1961	18.3395	10.9181	11.4984	10.9217	11.2118	19.5883	12.6784	9.28242	15.584	12.0778	16.032	9.36906	13.9051	11.7289	10.8877	11.1882	23.7673	14.8361	11.6712	15.0342
Tumor	12.0258	10.9276	25.4176	12.7455	16.0838	14.5519	20.0633	11.5771	8.71394	9.69987	10.6612	8.28533	10.2967	12.2361	11.6768	13.2057	9.27559	10.9512	14.5022	11.7878	11.2029	12.1723	11.1282	14.284	9.03401	10.6283	9.38907	10.7552	8.78792	19.6629	11.3222	12.7801	17.5934
Tumor	12.0176	9.8628	30.0131	16.5819	19.007	85.5439	14.7826	11.0104	9.25097	11.4784	11.5452	10.0513	11.2432	14.5904	11.5219	11.3874	9.37838	11.795	18.3242	13.2883	11.3584	12.1134	13.4744	17.6866	8.8871	11.7553	11.3294	11.4698	9.39844	25.877	12.7487	15.1108	15.8109
Tumor	11.1132	12.0794	14.1205	13.0792	15.5578	10.4116	14.4432	11.3627	8.2615	10.2702	12.2228	8.53303	9.13071	12.0741	11.6986	10.8104	8.71131	10.4565	12.6032	10.5509	10.0604	10.5014	11.7256	13.8147	9.00602	10.1498	9.648	8.89977	8.07284	16.6574	10.984	9.48318	15.4834
Tumor	28.0737	21.466	12.2209	12.389	16.5875	10.8818	13.4365	12.5336	10.2575	10.1213	11.681	9.18581	10.7225	14.9637	11.3095	11.8834	9.39061	14.3278	15.0918	13.114	11.2928	12.6368	12.3392	15.4753	10.7708	11.2806	9.3276	10.7923	11.0579	24.6709	11.0635	13.8574	18.0683
Tumor	10.8056	123.961	22.5796	22.9949	18.936	69.6712	14.128	11.4274	7.98867	10.7869	10.5882	8.47808	9.92791	13.8667	9.83698	14.4227	9.64484	11.2993	14.0355	12.085	11.2174	11.2784	13.9085	15.0063	10.3436	10.8215	11.279	10.3497	8.82281	19.3495	10.4434	8.88456	17.6977
Tumor	10.089	9.99673	10.281	11.1197	16.075	11.8045	12.5761	10.6451	8.61858	10.8966	10.3736	8.24148	8.31769	13.3581	11.4015	10.4755	9.88274	10.034	12.731	11.7268	10.6633	11.1371	10.837	12.2065	8.97351	10.6228	9.23335	9.47198	8.93597	16.0093	11.0143	8.66306	18.576
Tumor	19.4201	15.8713	10.3687	36.7697	20.8718	11.7534	14.414	10.0372	8.1816	9.95353	11.7793	9.6659	9.02653	11.2673	12.6847	11.9157	10.2402	10.3617	12.4737	10.9698	10.9134	13.7008	14.995	13.3527	9.08955	9.73161	10.4222	10.2987	8.63633	17.7332	12.2438	10.4321	16.7441
Tumor	9.54516	11.4099	11.1196	11.9631	16.0034	10.4728	12.0472	10.6979	8.76182	9.68032	11.4665	8.63864	9.87052	12.8073	9.32294	11.2348	8.94426	12.0989	14.0638	10.5078	11.8031	10.8512	10.9519	14.8447	10.4249	10.3883	11.2471	12.3679	9.99267	21.6955	10.3501	11.9556	19.0768
Tumor	147.005	22.9957	13.3099	14.3123	17.6986	12.1651	14.7293	11.3285	11.0054	11.0583	10.963	10.094	9.94224	11.7311	10.9798	10.76	10.7635	14.1862	13.4267	14.048	11.4035	12.7274	11.9937	15.1162	9.74614	10.1817	10.864	10.836	8.20699	17.8487	12.0066	11.2496	15.3874
Tumor	11.8157	10.4103	12.1334	12.7043	20.0043	11.0319	14.3909	12.4364	9.00247	10.0868	13.1219	9.61344	10.8055	14.8906	11.2305	13.9446	10.1107	12.903	18.5951	12.0912	11.5399	14.262	16.5961	14.7668	12.3248	10.9949	11.0029	10.7143	9.32346	25.5495	12.7613	10.9791	18.5846
Tumor	11.0464	10.7094	11.9799	11.6312	15.4387	9.68436	15.3899	10.835	8.23109	9.99472	10.3685	8.07023	9.46409	12.5227	10.822	10.5362	8.66515	10.1543	12.8882	10.401	11.2021	11.451	13.2145	13.9755	10.1182	10.5723	10.2745	8.99367	8.89607	15.7161	10.1839	8.46477	18.0886
Tumor	10.4495	9.89031	11.0555	12.963	17.3839	10.8153	11.8029	11.9198	9.73103	9.19903	8.99784	8.31967	8.99905	12.9453	8.9413	15.3225	8.70153	10.7303	12.8504	11.4943	11.5784	13.1955	12.6397	15.9628	9.76317	11.0947	8.8578	11.4781	9.12655	21.9035	11.8371	13.0539	19.2269
Tumor	40.9461	50.071	106.409	15.5497	35.5218	373.004	15.7688	13.1423	10.2477	9.8815	10.1459	10.7047	9.70047	15.0576	10.5964	11.8072	9.54416	11.617	13.5398	11.3631	10.9267	14.9476	17.8008	20.1983	10.8156	12.3718	13.6678	10.8881	9.84955	34.8403	13.1202	11.9446	17.8075
Tumor	26.2018	13.3989	36.9188	13.7304	14.6765	14.3077	22.2677	10.4607	8.42864	9.79933	11.1556	8.60462	9.28103	12.1401	18.6555	18.7428	9.10988	10.5593	11.9968	11.0108	9.87956	10.725	11.5725	17.4368	9.29525	9.63469	9.65714	9.2028	9.31196	16.1397	11.6055	10.5648	18.3825
Tumor	71.1773	21.9578	10.7398	12.0285	18.4641	10.6685	15.7213	11.0562	11.7588	9.78591	12.3609	10.4211	10.493	14.1741	9.56891	11.2112	9.48457	11.9529	15.1266	13.39	9.98211	13.3089	14.9426	14.5573	8.93351	10.063	10.8216	11.6113	9.70025	22.6814	9.2947	12.9908	17.9281
Tumor	9.64826	9.51037	10.8488	10.7091	22.3652	12.0648	11.666	12.0465	9.75675	11.3745	13.2926	11.6281	11.1267	15.5274	9.51852	12.0021	12.0445	11.0881	16.4906	13.2585	10.5566	12.0759	17.3568	17.8177	9.03707	9.87252	10.5075	10.2451	9.22462	17.3712	13.3051	13.5716	13.8837
Tumor	11.5106	12.7401	10.3568	11.6612	20.8484	10.9377	13.5494	14.0811	9.0992	11.9841	9.85075	9.81853	10.4745	11.3378	9.86949	11.8283	10.4784	9.56755	13.8514	10.9988	11.7746	8.85028	13.0388	14.9672	9.13679	9.61665	10.3568	11.0829	10.001	17.8461	10.7162	10.6383	18.5657
Tumor	8.98348	10.7468	10.68	12.9473	17.0252	14.0843	12.823	10.7319	13.931	9.33208	10.2974	8.97916	10.7191	12.6061	9.10881	11.238	9.74476	11.8451	14.1763	11.5054	10.9358	14.1816	12.878	17.1093	10.8538	10.1726	11.4282	11.5772	9.8332	17.8118	11.0867	10.6413	20.4804
Tumor	13.1203	11.4745	8.84836	11.072	17.084	11.2362	13.1605	13.1401	10.2156	9.21	10.2724	10.1129	9.43359	13.6779	10.8879	11.5287	8.88415	11.7479	12.2738	13.761	15.4256	12.111	13.702	14.555	13.0741	10.6648	13.0136	11.2618	9.84955	20.6361	14.9634	14.0798	18.5457
Tumor	17.6564	15.7034	11.7835	10.7224	18.1303	14.7857	13.0014	10.5294	9.82403	8.77552	10.6724	8.60741	9.13966	13.6672	10.1389	10.2059	9.83598	11.2132	14.3097	11.4334	10.2262	10.9984	13.7403	16.8207	10.4974	10.6282	12.4573	9.60614	9.30366	18.526	11.3937	8.38804	16.8647
Tumor	50.0591	9.62718	11.4598	14.4937	16.6489	12.6067	13.0315	11.8542	8.01295	9.28852	11.8141	8.47031	8.68413	11.8501	10.5662	11.7664	12.0155	12.3973	12.5071	13.7084	13.1242	16.8594	14.1217	16.4896	9.16453	10.0264	10.7795	8.68077	10.0341	19.0044	9.99992	13.1956	12.4172
Tumor	10.251	11.7535	9.59428	14.2191	18.1535	11.9711	11.1853	10.0661	9.27035	9.2315	10.1757	9.05132	9.08165	13.4221	11.4772	10.6609	9.40106	9.92827	12.3633	10.5425	10.6203	10.6308	12.2254	13.5694	9.73838	9.9446	10.6613	8.99764	8.57773	16.9468	9.52917	9.89918	14.6624
Tumor	19.7741	21.1588	67.9586	21.3403	22.9032	21.9594	30.2584	12.8081	10.3647	14.3853	10.6951	9.21593	8.81246	12.5452	14.2906	12.6883	10.9023	14.8864	15.9304	9.83645	11.5141	10.977	20.7091	18.1909	9.54431	9.63165	12.6719	11.2472	8.73406	19.8467	10.0318	8.41878	22.2238
Tumor	10.454	10.9759	11.1521	11.939	17.7423	10.1686	13.2033	12.1379	9.43605	9.44626	10.1231	9.75173	9.04667	13.4899	10.5345	10.4167	9.4953	10.0699	12.3209	11.7856	11.8229	11.4033	12.9457	14.4211	9.894	10.4877	9.70654	9.44511	8.64178	19.7435	11.0055	12.3411	13.5118
Tumor	11.36	10.1128	10.2473	11.1605	16.887	11.253	11.5236	10.7497	8.62359	8.73721	10.515	9.35334	10.0989	12.8288	11.5105	11.7904	9.58225	11.3747	13.0306	11.3196	14.0073	12.8418	16.022	13.1479	9.73349	10.216	10.9182	9.8409	8.86946	21.4241	11.4365	11.684	18.6878
Tumor	11.5374	14.3176	10.2553	137.473	953.646	11.349	11.0901	10.9826	8.38041	10.7482	10.071	9.57665	10.5322	12.9812	10.4621	10.1254	9.09117	10.792	12.1424	10.2906	11.7637	11.8996	17.1978	14.1777	9.43596	10.2801	10.104	10.7607	9.30749	16.6689	12.2588	9.44595	16.609
Tumor	10.5932	10.1156	13.2846	11.7064	18.2161	12.6955	11.354	10.518	10.0588	9.89329	10.6273	9.48742	12.3907	17.7195	9.89937	13.6914	10.2559	11.0769	16.4413	12.6306	13.673	12.4571	16.912	15.0862	11.1246	12.1542	17.7144	16.488	9.82324	23.2837	12.1715	19.4446	20.3948
Tumor	13.157	11.6586	9.24876	11.3626	15.7786	11.2151	11.904	11.4242	9.21964	10.842	9.69516	9.83831	10.2964	12.1218	12.6754	12.6598	9.90128	10.5966	12.9542	12.4748	12.6401	14.2762	13.6437	15.7419	8.87251	11.5078	11.9414	12.4416	9.43238	22.5575	12.4442	12.4763	21.8538
Tumor	10.6082	10.3763	10.3069	10.0636	15.912	10.4022	14.5555	10.7889	9.1125	9.42564	9.95805	10.6043	9.109	13.1233	10.2551	11.8338	9.30636	10.9603	15.8224	13.8888	12.1688	10.474	11.8105	13.7202	9.23489	9.99975	10.8456	10.6194	9.65348	18.814	10.7066	10.6442	16.5552
Tumor	73.625	18.8691	10.4578	30.9765	16.9107	12.0277	12.6506	12.0894	10.5632	9.26171	12.5427	11.0994	9.74506	14.7883	11.2876	12.924	12.0679	12.899	13.7598	13.728	11.406	10.1251	12.1819	18.6934	9.52721	11.9163	10.6059	10.4143	8.80566	19.5603	10.3816	11.9804	14.1402
Tumor	10.6696	10.8503	11.8277	10.8963	17.4425	13.1361	13.7889	11.7783	9.78808	9.95839	13.6707	11.5767	10.3925	13.5053	10.4317	12.3377	10.8615	9.46742	14.045	11.5721	10.6738	10.8776	11.6473	17.2467	10.3848	8.96791	12.0985	10.1104	9.34048	16.7519	11.0338	12.3337	13.424
Tumor	10.8826	10.6336	11.3912	9.63837	15.5503	11.6435	13.7428	11.8765	8.4655	9.95789	10.5826	10.4052	10.5126	13.256	10.2599	10.2854	10.3457	9.9911	13.9457	11.1713	10.4717	10.8277	11.6838	13.5069	8.85207	11.014	10.3025	9.42853	7.71352	15.1647	11.1008	9.23001	16.3109
Tumor	10.1677	9.95468	9.86323	11.0693	16.5949	12.2014	14.042	11.4941	8.82091	9.79169	10.6161	8.92334	10.2617	11.4471	9.4604	12.3371	10.3403	9.51955	15.1455	13.5946	10.7219	10.9946	12.7183	12.5023	9.83365	10.9855	11.0325	9.65057	8.71774	14.8435	11.7165	11.4701	17.876
Tumor	16.5943	13.0696	10.0263	9.75816	29.3514	11.8448	11.6822	10.8197	8.01779	12.0315	9.67281	10.0091	9.40429	10.0111	11.4844	10.852	8.96497	9.5846	13.1889	11.6316	11.2176	10.1802	10.6358	14.7235	8.82916	10.9026	10.9302	9.8276	9.32382	13.9911	11.561	10.2461	22.588
Tumor	12.6602	12.5963	9.42469	12.3467	16.9701	12.3985	13.6223	12.0918	9.04252	12.1388	10.4899	10.2473	10.1289	16.5694	10.8721	12.1982	11.1924	9.97965	14.19	14.5009	13.2076	12.8147	15.6366	17.3346	10.3215	13.6175	12.2321	13.3989	9.49355	19.2971	14.4358	13.9488	13.6806
Tumor	10.4101	10.5088	10.1018	11.8826	20.6238	12.2473	12.2934	10.6314	9.16737	11.3407	10.6444	9.68272	9.16016	12.2487	10.5716	9.90286	9.05735	11.4344	12.0972	11.6582	12.1394	10.905	13.7829	13.644	9.47584	10.6284	13.131	11.283	8.42607	16.2493	10.8426	9.44804	16.2081
Tumor	8.95733	11.4655	34.0423	12.0993	17.9934	14.206	11.5381	10.1911	8.29816	12.0797	10.0969	9.0716	8.79438	11.1607	10.579	9.88299	8.53056	11.8894	10.5542	9.8597	11.3981	10.4759	14.3156	26.7172	9.22889	9.29327	10.3766	9.44494	8.69027	16.9429	10.056	10.1047	17.7357
Tumor	84.9806	20.9073	58.5511	25.9871	214.991	100.785	22.8056	14.4143	8.62359	12.8382	10.3857	11.2237	10.4813	10.5871	11.111	16.4759	9.65853	9.90406	14.2725	10.4376	10.7034	11.8879	13.1174	21.2465	10.3258	13.491	10.3181	12.6406	8.35989	19.3495	10.3157	9.37625	23.866
Tumor	34.2419	26.8663	9.57163	13.5745	17.2366	10.6889	12.6163	11.6133	9.05158	10.4455	11.6272	11.6766	9.57935	10.0495	10.2205	11.137	10.173	10.0428	12.6563	12.2365	11.2375	10.7252	14.4816	16.3736	8.68951	9.81444	9.48376	8.829	8.47733	17.0202	9.34688	10.3475	16.6903
Tumor	12.4225	12.3364	18.6702	11.8528	18.4938	15.961	15.5334	11.8528	9.84327	9.95593	11.1341	10.0408	9.86715	13.9505	10.2886	10.5177	12.0039	10.6495	12.7567	13.0989	10.1543	10.1735	12.141	16.1526	9.59588	10.5791	10.9824	9.42046	10.4146	19.0953	11.4708	9.61218	16.9116
Tumor	38.5763	14.0935	11.1647	12.2057	17.303	12.8928	13.8004	11.998	11.4533	10.972	12.3677	10.3985	9.8402	13.8659	10.5238	10.8495	9.48574	10.8479	13.6921	13.2097	10.9019	9.83028	13.2442	14.9608	8.474	11.1847	10.2173	9.48088	9.08622	18.5429	13.8978	8.62205	18.7165
Tumor	9.73535	11.3214	9.1627	11.1899	18.002	10.6588	13.8913	11.8608	10.9782	10.1937	12.1382	11.2278	11.3188	12.7164	11.044	10.5656	12.2871	13.3457	17.1158	13.9837	10.9799	12.7509	12.8784	21.9683	11.1189	11.7336	13.6224	11.242	8.88558	20.4261	11.8212	12.8592	14.0613
Tumor	11.4294	13.7271	10.1148	12.0128	15.3811	13.1483	14.5157	11.3831	9.31573	10.54	11.2596	10.0932	12.1114	10.4713	9.36619	11.4933	10.0067	13.0369	15.7876	14.3647	12.9607	13.0282	16.9584	15.8892	9.2798	9.82398	12.6584	10.735	8.43682	20.3235	13.5111	12.1981	16.8481
Tumor	16.7617	40.6531	10.8798	10.6595	18.1509	13.8051	12.3832	10.9126	9.31392	10.2237	11.4417	10.7506	10.7661	12.8402	9.09691	13.065	10.3632	9.92902	14.7349	13.4623	10.5612	10.7983	12.7253	14.7199	9.02443	12.4169	11.2551	10.0932	8.21099	16.3429	9.92611	11.0895	15.9474
Tumor	150.977	57.7415	9.90516	10.4556	58.4967	13.1157	13.6294	15.4563	10.2274	10.1544	10.3322	16.2224	12.3546	12.1863	12.8966	12.2884	11.2745	11.9351	13.3696	12.1021	9.94322	11.5195	12.1007	17.7008	10.3042	11.5305	10.6669	10.8864	8.21247	16.5948	9.24394	9.13009	16.9901
Tumor	11.3255	11.8786	9.81271	10.7825	19.15	12.9241	14.2976	11.214	8.1525	8.81879	10.7751	9.73815	9.56797	10.0473	9.83698	12.3626	9.58922	9.30957	13.947	13.7861	11.0279	12.0952	11.2973	15.9686	9.30534	10.2508	10.5498	9.19068	8.52064	18.8894	11.0796	9.21943	14.8651
Tumor	19.1266	12.8692	52.723	19.2345	21.3175	43.0627	14.94	11.7128	9.39571	10.7553	11.593	9.87337	12.1747	9.02811	9.95114	15.0777	11.4326	10.2671	14.5939	16.345	10.9389	11.5953	11.9285	15.2696	8.29667	11.2673	10.7726	8.9719	8.78293	16.5925	9.10514	10.1961	17.7071
Tumor	11.9045	10.8709	9.46972	10.7894	18.7721	12.5361	12.9068	11.9909	8.98829	8.71486	10.9217	8.41455	9.5518	11.1613	10.364	9.9978	10.0642	9.02267	12.0824	12.9081	10.5085	10.1928	13.944	14.4048	9.73152	9.61643	9.77872	9.02267	8.09871	15.5969	9.89507	9.87351	18.1503
Tumor	9.79752	10.8733	11.157	10.527	19.0977	17.2146	13.6231	13.212	9.22835	9.2552	11.5236	9.72037	9.13362	10.8842	12.8156	11.3481	10.0074	9.86859	12.5993	14.2903	13.4155	13.3122	14.7323	17.718	8.89199	10.2426	11.7306	10.0654	9.28303	18.3427	12.5074	11.9502	16.521
Tumor	10.0392	12.0828	10.9058	13.7757	18.4123	10.7358	14.7266	12.4326	9.46547	8.33348	10.5505	9.79472	10.0829	12.1257	10.3406	12.4154	10.8283	10.9091	13.0768	13.8896	10.7343	11.8357	18.439	14.1835	9.64727	11.3271	9.47338	10.755	9.5243	15.4431	11.0457	11.9502	15.0998
Tumor	11.2945	11.2879	9.72923	13.1934	18.1625	10.5838	10.4428	12.2625	8.67496	9.47956	13.3526	9.41496	11.5372	11.9439	11.2526	11.2226	11.2949	11.2522	13.0672	12.8969	13.128	12.8857	15.5435	17.6679	9.77833	10.8121	11.7064	11.4488	8.72551	15.5929	11.3317	12.4853	14.6926
Tumor	19.8998	57.2703	277.263	22.3314	17.9684	46.2504	15.1024	24.9009	9.23752	9.63971	10.62	9.7575	10.2318	12.5456	11.5335	10.5155	9.72714	13.2856	19.3889	10.8982	12.2669	11.8006	16.0902	38.5502	11.4317	12.663	11.0901	9.85107	10.8854	26.338	12.2426	13.6124	19.0782
Tumor	11.6444	14.0972	19.2196	14.5542	18.6025	11.3491	12.9192	11.1024	10.1436	9.8142	10.5768	9.35747	9.38453	11.0468	12.4031	10.1699	10.3638	8.98773	12.1588	15.2265	10.8997	12.4369	14.4959	16.5108	10.1025	9.67992	12.1978	9.9276	8.70743	18.3538	12.7788	9.12894	13.3573
Tumor	41.2596	14.6288	21.4538	12.2328	31.6817	11.6819	14.9632	13.3731	9.96243	10.7068	10.6564	9.77092	9.69153	12.6412	9.52848	10.6273	9.84414	10.8559	13.1768	12.5483	13.1933	12.811	21.579	17.113	8.96757	10.2869	12.2447	9.31263	8.32789	17.4146	10.7924	10.7377	17.4592
Tumor	10.8068	12.4631	14.2037	13.9951	26.9499	10.4261	13.1719	10.0854	9.2073	9.51024	11.1281	9.24148	8.98678	12.785	11.9169	12.8184	12.0486	11.3548	10.723	15.6347	11.6142	14.1913	13.7416	20.5005	10.6633	9.28354	10.2031	9.31872	9.20827	19.8169	11.8954	11.2828	25.0263
Tumor	11.2636	14.8805	13.0799	10.547	17.3315	10.4282	12.0457	10.3638	9.43214	11.5936	11.1944	8.60292	9.78436	15.6194	10.3519	10.9733	9.37979	10.7831	18.1728	15.9258	12.4457	11.9658	16.4014	18.178	8.69822	11.1748	10.4171	9.71578	8.869	18.8034	15.9763	11.01	19.3806
Tumor	10.5098	8.90592	9.70866	9.74342	15.9166	11.1988	15.75	9.90998	9.6346	8.94994	10.191	9.76955	9.98138	11.2564	10.6762	11.181	12.0326	12.0958	13.5065	12.2	11.3771	10.7844	12.4627	16.7338	11.7117	13.364	10.4079	10.3954	9.77935	20.2924	17.0153	10.685	18.9412
Tumor	10.3416	9.90467	10.2444	10.6552	17.4527	11.2632	14.1532	12.0728	8.197	9.15633	10.3603	10.6428	9.3878	15.1384	10.883	10.96	11.0982	10.2397	12.7094	13.0253	11.3497	11.2052	13.2425	13.2507	9.64213	9.62793	11.1151	8.92442	8.14764	18.3907	12.5152	10.7631	20.1386
Tumor	34.6718	19.5623	10.5257	57.1929	304.454	11.0286	14.07	11.6781	9.0841	11.2068	10.156	9.35629	8.63672	12.4872	11.1353	10.0367	8.69827	9.39015	11.3766	10.8366	11.4798	11.2043	15.2826	15.2645	11.5645	10.2603	11.6553	10.7309	8.84317	16.194	12.0573	10.8286	21.8964
Tumor	10.7359	10.7402	13.1062	12.6324	16.6433	10.795	12.3454	10.4339	8.38932	10.1513	11.2664	9.44862	9.63505	11.497	9.5633	9.66823	8.82013	10.2941	11.2887	10.4501	12.2668	10.0324	11.5503	16.5877	11.464	8.72321	11.0612	10.4515	8.26949	15.0172	9.40316	10.9661	18.1803
Tumor	11.8947	15.7486	9.80301	11.8709	14.2532	9.37432	12.0053	11.7016	9.16968	10.4388	12.1207	9.71354	9.88037	13.3492	9.22548	10.0019	9.83853	10.1593	13.1879	11.5628	13.1238	12.1587	24.9355	13.8069	9.93686	10.9144	10.5795	10.044	8.76703	19.0705	14.226	11.0442	15.396
Tumor	9.47099	9.50632	9.24054	10.501	17.9932	11.8974	11.8352	12.4769	9.77554	9.53442	10.1791	11.8514	10.3062	12.5591	9.96216	9.7792	8.70377	14.4152	14.4832	12.5155	12.3865	12.2821	14.8367	16.4698	9.81484	11.5345	9.67109	11.3212	9.69275	20.4574	14.3618	12.141	18.6449
Tumor	14.2944	13.4126	10.5054	15.4564	15.4293	11.134	11.4146	12.1254	8.6294	11.0878	11.064	9.5498	8.77286	11.5608	11.2454	12.0167	9.00015	10.3003	14.0455	10.6132	11.7961	12.6487	13.7196	12.4324	10.1648	12.0855	11.4584	11.5037	8.6152	15.7742	13.1298	11.8294	15.9443
Tumor	84.6733	26.0425	9.67739	91.2564	34.7174	10.6887	11.0448	11.677	8.43034	11.3972	12.1747	8.42582	9.19744	11.024	10.1024	9.28521	9.32302	11.8531	11.7432	10.9309	12.4066	11.4333	12.9821	11.6544	10.9802	9.26541	12.3239	10.9515	9.42333	15.0241	10.9426	10.8876	12.8194
Tumor	68.8655	108.123	22.9648	12.362	15.8969	9.19262	11.6905	12.2343	9.44704	12.8464	10.6519	10.3396	10.0295	12.6269	158.314	12.0344	9.16365	10.6072	12.8559	11.971	12.2595	13.8987	43.0015	16.2438	13.4433	11.3377	10.1931	10.6803	10.8727	13.8242	12.5026	10.067	24.4952
Tumor	85.776	51.4522	9.77563	11.1171	47.0549	9.16363	18.4866	11.2393	7.87994	11.1171	10.4758	9.32921	9.16313	12.8807	10.6793	10.6427	9.92766	10.9811	10.8589	11.1164	10.4446	11.6342	11.8349	12.5805	8.86602	12.4603	10.8803	10.4812	9.16412	14.0515	8.97458	9.99191	13.8322
Tumor	13.5055	15.4383	19.9325	12.1102	14.0125	9.72057	12.6116	11.2749	8.38288	12.6531	10.0311	8.70586	9.37287	12.8119	11.981	8.65392	8.51243	12.6582	10.2162	10.998	11.3057	12.8958	13.0217	22.8031	11.3417	9.01807	11.27	11.0511	10.0386	15.6178	9.92739	9.21205	24.2652
Tumor	70.6497	27.3906	15.3861	11.4681	14.9908	12.0526	14.7525	10.5272	8.43256	11.4299	8.67387	8.34324	9.45669	10.0208	11.0592	10.8672	9.37125	11.0478	10.2246	10.7485	11.4962	11.1746	13.8963	12.5572	10.4449	9.52468	11.7857	13.7409	8.79171	14.5773	9.18157	9.28271	15.034
Tumor	9.94244	11.9917	9.87018	12.6794	14.133	11.0511	11.4808	13.0723	9.23141	10.7508	10.2486	8.94086	8.74312	12.6832	9.74785	9.53848	9.38722	11.1034	12.074	12.5757	12.0374	11.5534	12.9539	13.1339	10.63	10.6609	12.2512	10.5122	9.89721	13.5888	11.8785	9.74349	17.0107
Tumor	11.7266	9.58213	10.6557	11.3871	16.8139	10.7366	11.9761	12.1399	9.67992	11.2637	10.4482	11.2526	8.5846	13.3801	10.9346	9.7265	9.5926	12.2225	12.187	10.4912	11.5432	11.1737	13.6931	13.4314	10.6668	10.2868	11.1404	12.3275	9.70036	17.8566	13.2031	10.9473	15.8258
Tumor	15.556	10.4453	10.3997	11.9234	16.0334	10.5358	11.279	12.5218	7.99114	10.9365	9.88058	9.80579	9.17034	14.0076	10.6919	10.2559	9.70333	11.3653	13.0436	13.4472	11.3605	12.198	15.6187	15.4726	10.3143	9.60019	11.143	12.5992	9.46848	18.0045	9.86357	13.2812	16.721
Tumor	128.289	22.7937	87.2131	13.4128	16.1108	34.8301	26.2308	11.2332	8.35236	10.0576	9.66007	9.81705	10.0775	10.693	14.3642	11.8338	8.93871	10.4528	10.6272	11.1574	11.6583	12.9524	17.8354	30.0875	10.2093	10.5977	10.6996	11.9916	9.10197	13.7933	10.2383	10.4097	38.3493
Tumor	9.92039	12.5098	11.1803	10.5861	16.111	9.5599	10.6901	10.587	10.0317	10.2247	9.97805	8.1681	9.52311	13.0443	11.7363	9.04539	8.93759	12.1921	13.7073	10.7321	12.0484	12.7579	19.0044	14.7835	10.4636	9.736	9.7773	11.4878	9.91976	17.9037	11.3858	9.30617	15.2623
Tumor	10.5775	11.6029	11.5033	13.9428	16.1752	12.1094	18.082	11.0236	9.03198	11.3841	10.4267	9.34079	9.01653	13.847	10.1995	10.3745	9.65087	11.1395	15.1042	10.0766	10.5681	11.8387	16.4528	17.4018	12.612	9.66952	12.4706	11.7875	10.1399	19.3048	12.3599	10.5853	20.8665
Tumor	10.1005	10.2606	10.54	13.8089	15.9576	11.0094	13.2176	11.5338	9.19089	9.98519	10.2695	10.2457	10.2204	11.528	12.0664	10.6539	9.66158	12.3427	13.2862	12.4324	11.7863	11.0638	14.1342	15.6537	9.6575	11.1061	10.5885	10.5536	8.73722	18.1816	11.4539	11.9878	17.6658
Tumor	10.9538	9.9434	11.5325	13.6197	18.2923	11.4281	13.0367	10.8726	9.25407	11.7598	9.86342	8.2007	8.07202	12.1167	9.67505	10.4905	9.06628	10.6535	12.0161	10.684	10.4801	13.3661	13.5851	12.4169	9.98724	9.66218	11.9041	11.4634	8.65223	12.734	11.6886	9.09323	14.6999
Tumor	13.2214	10.497	10.2874	26.768	16.7785	11.3465	11.8434	11.7136	9.67658	12.9564	13.1675	9.58557	9.80109	12.3458	10.1966	8.60398	10.8423	9.96582	13.2513	11.3465	11.9477	14.8112	12.607	16.2756	12.3011	11.8339	11.592	10.9227	8.83097	20.7545	12.7625	11.8374	18.8275
Tumor	13.9248	19.6805	11.64	15.0125	19.099	9.31448	13.5673	10.5749	9.27401	9.31162	10.7617	9.60094	10.89	15.0054	10.1891	9.71003	10.6559	11.4122	11.4943	13.0181	12.1367	12.4339	15.5844	18.5799	15.5772	11.3209	12.2203	9.44256	10.2907	15.725	16.1172	12.7221	31.2348
Tumor	37.5008	9.37898	11.3532	17.4889	24.6091	11.5671	16.0514	14.6396	12.008	10.3899	9.93782	10.353	9.26697	17.6038	12.7298	11.3081	11.3722	17.6475	15.2479	13.0607	14.1949	13.0671	21.2162	26.1412	16.8632	10.649	12.24	13.404	11.3274	22.6278	21.804	12.5763	29.0744
Tumor	15.3277	21.1001	11.1615	10.9585	16.7576	9.57978	11.3763	13.1167	8.04136	10.62	12.1202	10.0087	9.17798	11.2135	10.4092	9.73414	9.02715	10.1289	11.4894	10.1647	10.7632	11.5653	13.5741	16.1345	9.64201	11.7281	11.229	9.76051	9.07054	12.911	10.3348	9.03106	15.9862
Tumor	15.6968	10.6566	10.6558	17.3652	20.1256	16.6958	12.8911	10.6117	10.2865	9.49973	11.5424	11.5519	8.86359	13.0196	10.6657	11.614	9.83875	11.3651	11.3114	12.494	11.8535	11.4782	13.7107	14.2972	10.9954	9.29944	10.2865	10.6763	8.86369	16.8892	11.7982	11.8843	15.5769
Tumor	14.7234	16.8	10.0223	18.5565	17.0436	11.2121	14.6158	10.7959	9.29701	12.6275	10.5283	9.72891	9.53188	13.5283	9.2606	12.2518	9.39471	11.5976	12.5652	12.5629	10.0123	10.3719	13.4076	20.9467	9.52679	9.14963	10.5075	10.6113	8.5278	17.9061	13.161	9.48055	33.9439
Tumor	12.9923	14.56	9.54727	12.051	15.1406	11.3265	12.321	12.4486	9.4491	10.6148	12.1457	8.12598	8.67143	12.9607	9.95298	10.755	8.96959	10.3824	14.3732	11.853	11.1396	13.4954	14.0481	15.7792	9.30726	9.54031	11.3982	10.4367	8.77343	16.2752	11.5698	11.3237	19.4203
Tumor	11.3904	17.1645	9.55988	10.5322	15.2586	11.2334	14.3929	11.2381	8.61652	12.4975	9.90963	9.96696	8.32414	14.2831	12.0698	10.9429	9.7469	10.2386	10.1864	9.73725	9.4578	11.0733	18.4069	21.6129	12.4558	9.30008	13.0495	9.95025	12.3752	16.6701	12.9885	10.1084	119.332
Tumor	12.1968	10.1006	9.58506	12.2416	13.98	12.9018	12.1113	12.9943	9.16253	8.83827	12.5587	8.93513	9.28748	16.1777	10.5358	7.01354	9.60348	11.3371	15.4774	10.8582	12.6395	13.2133	16.8754	14.3714	15.0806	9.59032	12.746	11.2585	10.7557	16.0407	12.2672	10.3519	14.2843
Tumor	13.177	12.2849	12.1567	15.6702	18.0405	15.166	12.3185	12.6547	9.74243	12.2643	11.9327	9.53609	9.87737	14.1469	11.5544	11.08	9.82017	12.5492	12.9165	10.4808	13.7215	16.9677	13.7781	16.2939	13.4645	10.0817	14.5296	12.6781	11.8426	17.6619	14.5073	14.14	15.3099
Tumor	13.7118	11.1821	10.5776	11.1157	15.5752	12.7931	14.0328	9.87027	9.29919	10.4646	11.0566	9.22865	8.98867	12.4467	11.604	11.9415	9.23598	10.2283	15.0638	10.7714	11.3337	11.8711	11.8806	14.4665	9.32711	10.3587	9.12066	11.2932	8.84924	20.5334	11.7324	9.88334	14.8369
Tumor	39.2755	18.7008	10.3467	24.0449	16.6221	10.2085	16.7713	11.7092	10.5277	11.913	11.0142	10.4368	9.11592	13.1217	11.9487	11.576	9.29753	12.2802	12.158	11.9839	11.5374	14.8543	16.4039	17.7745	11.8958	11.0447	12.316	12.5859	9.19725	15.5999	11.9975	11.9698	33.4338

## Sheet: Figure1B-I
Figure 1B	Non-Tumor	Tumor		Figure 1C	Non-tumor	eHCC	aHCC		Figure 1D-upper	Peri-tumor	EHCC	AHCC		Figure 1D-lower	Peri-tumor	EHCC	AHCC
	4.18552	3.81706			1.09	2.115	3.809			5.2	14.6	25.2			78	90	94
	3.63915	3.49618			0.92	2.025	1.976			3.6	16.9	33.9			68	92	79
	3.84414	3.54501			1.2	2.28	3.653			4.9	27.7	36.4			27	49	136
	3.59359	3.50471			1.17	2.445	5.954			5.7	34.2	38.9			23	113	141
	3.54287	3.53232			0.8	2.805	2.951			5.3	13	48.3			36	63	127
	3.52085	5.18407			1.04	2.085	3.692			4.3	37.3	56			57	64	79
	3.64354	3.52283			1.1	1.35	5.525			3.9	12.4	31.7			68	68	83
	3.65972	4.27445			1.08	1.98	3.718			6	24.2	45.1			30	104	146
	4.52152	3.79697			0.93	2.4	4.602			4.2	29.1	53.8			58	45	168
	4.85726	6.8564			0.88	3.88	2.184			6.5	13.9	33.8			38	72	97
	3.39597	3.59827			0.86	2.565	2.08			5.6	23.8	35.7			48	79	100
	3.5811	6.68454			1.12	2.685	3.588			4.4	18.2	54.9			53	45	105
	3.25385	4.1652			1.02	2.64	4.55			7.1	6.8	42.2			41	119	101
	3.71779	3.28998			1.11	2.52	2.262			6.8	30.3	49.1			61	88	84
	3.33083	4.18241			1.16	2.34	3.718			8.9	14.3	42.6			60	44	193
	3.51902	3.88315			1.02	1.845	4.862			8.9	7.2	48.7			38	119	112
	3.562	3.82274			0.87	1.83	4.849			5.6	29.7	41.9			32	83	183
	3.35219	3.73112			0.85	1.86	2.847			1.2	13.1	23.5			60	70	153
	3.39841	3.39377			1	1.365	4.732			8.1	31.6	58.5			61	44	95
	3.4824	4.10982			1.05	1.815	3.146			5.8	29.1	54.9			51	81	189
	3.47957	6.12248			1.13		2.054			1		27.9			56		150
	3.60316	3.25444			1.04		2.86			5.9		39.7			29		183
	3.32462	3.29085			0.93		2.561			2.5		47.2			56		63
	3.5876	3.43466			0.96		4.251			4.5		39.4			25		92
	3.21201	7.04841			0.82		4.836			3.6		51			46		159
	3.4444	4.97385			0.8		3.744			2.3		29			43		67
	3.44762	3.38626			0.92		2.847			5.5		22.1			37		157
	3.66631	3.41968			0.95		2.119			6.7		26.3			52		144
	3.2698	3.63914			1.2		3.003			3.4		36.8			41		113
	3.53517	5.45205			0.87		5.096			9.7		34.9			71		151
	3.52802	3.26973			0.97		3.458			1.4		26			75		85
	3.47596	3.62073			1.12		4.342			10		42			79		133
	3.63836	3.68656			1.19		6.175			9.2		48.4			22		79
	3.4061	3.48506			0.94		5.473			5.6		27.3			57		73
	3.88927	3.49015			0.91		4.992			2.5		23.8			72		134
	3.58212	3.22555			0.98		3.536			6.8		32.3			31		99
	3.6518	3.86763			1.03		3.562			4.7		56			39		78
	3.4167	4.37846			1.12		2.028			4.4		44.3			48		113
	3.47115	3.52662			0.8		1.911			8.9		43.5			79		143
	3.63712	4.53696			1.04		4.615			1.2		25.4			44		114
	3.4973	3.44867			0.97					5.8					57
	3.53413	4.66931			1.18					7.9					68
	4.0261	5.78905			0.9					5.1					23
	3.88213	3.88222			0.92					1.8					38
	3.53785	3.47055			1.13					7.9					41
	3.88061	3.5634			1.11					3.6					38
	3.53018	3.42412			1.18					5.3					63
	3.39814	3.31805			1.17					8.1					54
	3.37613	4.10199			0.97					4.3					67
	3.31248	3.68242			1.03					2.6					75
	3.34761	3.46092			1.07					3					24
	3.49254	4.10589			1.04					2.1					41
	3.36105	3.54621			1.13					4.4					78
	3.42106	3.49165			0.81					7.6					34
	3.48496	3.69867			1.2					3.8					64
	3.36142	4.50651			0.97					5.1					50
	3.35167	3.58803			1.11					9.8					73
	3.34623	3.44359			1.05					5.7					79
	3.46161	3.18404			0.83					4.5					75
	3.55204	3.44342			1.17					7					75
	3.63087	3.54938
	3.49822	3.40604		Figure 1F									Figure 1G
	3.49724	5.66232			HoxA10	Non-sphere	Non-sphere	Non-sphere	sphere	sphere	sphere				CD133-	CD133-	CD133-	CD133+	CD133+	CD133+
	3.40688	3.54283			Sample#1	1.26	1.02	0.71	5.53	5.35	6.65			Sample#1	0.83	0.87	1.3	4.87	5.91	6.73
	3.58693	4.40907			Sample#2	1.24	1	0.77	4.19	3.58	5.38			Sample#2	1.11	0.7	1.19	5.8	5.78	5.62
	3.4773	5.2888			Sample#4	1.07	1.22	0.71	6.24	7.36	5.11			Sample#4	1	0.99	1.01	5.03	6.32	4.97
	3.49389	3.32265			Sample#5	0.83	1.07	1.1	5.43	5.97	5.5			Sample#5	0.81	1.2	0.99	7.86	6.26	6.25
	3.53337	3.37303			Sample#7	0.78	0.83	1.39	5.9	4.41	5.33			Sample#7	1.13	0.65	1.23	5.03	5.14	5.36
	3.46009	3.92829			Sample#9	0.77	1.39	0.84	5.47	5.97	4.5			Sample#9	1.18	0.92	0.9	4.68	4.98	3.78
	3.37741	4.58857
	3.51026	3.60575
	3.65082	3.69036		Figure 1H
	3.62304	3.86077		HoxA10	CD13-	CD13+	CD13-	CD13+	CD13-	CD13+	CD13-	CD13+	CD13-	CD13+	CD13-	CD13+
	3.50321	5.4719			1.27	7.2	0.93	6.67	0.99	5.23	1.07	5.78	0.73	5.55	1.13	5.71
	3.35341	4.70876			0.79	7.02	1.02	5.68	0.85	5.89	1.02	7.21	0.93	5.84	1.27	7.2
	3.33945	3.56346			0.99	6.5	0.81	7.16	0.81	5.3	0.86	5.19	0.81	6.52	0.75	5.7
	3.50734	3.34105		p	3.01201e-05		0.00264951		0.000583749		0.00646394		0.00112981		0.00273221
	3.49595	3.4339
	3.4747	3.41194		Figure 1I
	3.78115	3.50416		HoxA10	EPCAM-	EPCAM+	EPCAM-	EPCAM+	EPCAM-	EPCAM+	EPCAM-	EPCAM+	EPCAM-	EPCAM+	EPCAM-	EPCAM+
	3.60928	8.28756			0.82	5.44	1.25	6.87	1.06	5.21	0.8	5.79	1.3	5.68	0.77	5.77
	3.90396	3.7613			1.16	5.45	0.73	5.98	1.21	7.09	0.77	6.83	0.93	5.19	0.85	5.22
	3.41123	4.92772			0.97	5.21	1.04	5.01	0.85	5.91	1.16	6.27	1.07	6.07	1.19	5.97
	3.39617	3.60699		p	3.24417e-06		0.00389172		0.00484053		0.000451584		0.000440656		0.000123384
	3.55345	3.61003
	3.75885	4.14022
	3.80276	4.93057
	3.48115	4.77638
	3.55279	4.63044
	3.69486	3.44467
	3.49603	4.02037
	3.40905	3.77207
	3.6616	3.39281
	3.40082	3.70737
	3.3016	3.58119
	3.45131	6.89399
	3.57139	4.24935
	3.51627	3.99962
	3.41343	3.3163
	3.42193	4.03798
	3.33404	3.67609
	3.80073	3.77531
	3.66242	3.39068
	3.33101	3.56263
	3.46639	3.50994
	3.4512	6.07023
	3.3956	7.25688
	3.37761	3.22087
	3.5807	3.51726
	3.57853	3.39218
	3.34226	3.50743
	3.28674	3.35299
	3.57572	3.49528
	4.04138	3.40598
	3.43106	3.37834
	3.47329	3.65878
	3.54748	3.32378
	3.67175	3.3051
	3.53281	4.96131
	3.53446	3.30425
	3.4718	4.35996
	3.58555	6.18037
	3.34521	3.33313
	3.58746	3.66348
	3.31528	3.25806
	3.30237	3.40599
	3.60767	3.32208
	3.31885	3.83476
	3.44207	3.58806
	3.36656	3.58708
	3.42828	3.4742
	3.28119	4.81115
	3.50445	3.43371
	3.58809	3.33471
	3.43354	4.27948
	3.49917	3.25477
	3.61694	7.19972
	3.26743	3.56264
	3.28743	3.46551
	3.19107	3.38537
	3.37666	5.35565
	3.31966	4.71159
	3.45929	6.15335
	3.32837	3.27027
	3.35618	3.52489
	3.66581	3.16727
	3.53382	3.71373
	3.22904	4.14212
	3.40948	5.64556
	3.34881	3.35769
	3.46741	4.30554
	3.56579	3.38599
	3.21073	3.50589
	3.2837	3.52824
	3.28831	3.40507
	3.40971	3.71776
	3.68167	3.40711
	3.27049	6.20212
	3.39946	3.41544
	3.52023	3.44395
	3.71978	3.34592
	3.64295	4.05262
	3.51349	3.66223
	3.46987	3.37992
	3.37087	3.16307
	3.52139	6.40906
	3.46771	5.09769
	3.30845	3.63488
	3.56963	5.26964
	3.53501	3.28323
	3.57879	3.51467
	3.83572	4.06709
	3.51033	7.23818
	4.02642	3.50151
	3.37123	4.25751
	3.28798	3.57343
	3.33651	3.29242
	3.88193	3.32758
	3.32032	3.49755
	3.44182	4.31468
	3.32621	3.54156
	3.52631	5.36666
	3.57891	3.43387
	3.72673	3.4936
	3.44413	3.39367
	3.57697	3.37039
	3.49126	5.11569
	3.56419	3.42437
	3.47394	3.57225
	3.62566	3.24351
	3.55854	3.83738
	3.73242	6.40384
	3.30868	6.10571
	3.59679	6.4225
	3.41773	3.75548
	3.42065	6.14261
	3.52253	3.3136
	3.77508	3.55171
	3.73082	3.9594
	4.24996	7.00326
	3.50976	3.3104
	3.33724	3.40293
	3.19346	3.33635
	3.50976	3.45336
		3.72481
		3.79958
		5.22885
		3.93807
		3.9724
		3.88004
		3.69959
		3.50975
		3.60843
		3.71995
		3.77734
		5.29556

## Sheet: Figure 2
Figure 2A	Non-tumor	eHCC	aHCC		Figure 2B	HOXA10	lncHOXA10		Figure 2D upper	Peri-tumor	EHCC	AHCC		Figure 2D lower	Peri-tumor	EHCC	AHCC
	0.726387	1.86094	4.27349			2.115	1.86094			7	7.6	34.3			23	104	106
	0.945852	1.30977	1.28035			2.025	1.30977			3.9	20	33.9			23	40	136
	1.24669	2.54572	3.69449			2.28	2.54572			2	30.4	26.1			50	116	66
	0.810433	2.6605	4.92407			2.445	2.6605			8.6	32.5	21.2			47	124	159
	1.19564	1.91	4.98651			2.805	1.91			9.1	18.5	22.4			80	119	152
	0.887331	1.5622	2.52578			2.085	1.5622			9.8	14.8	45			26	57	181
	0.735836	1.33069	5.91748			1.35	1.33069			8.8	31.1	45.1			74	54	189
	0.985619	2.13408	4.56765			1.98	2.13408			5.9	32.9	49.5			45	78	187
	1.11718	2.25797	5.42559			2.4	2.25797			4.9	23.4	47.5			39	62	82
	1.07641	2.78191	3.52165			3.88	2.78191			7.9	7	59.4			58	121	63
	1.40461	2.44411	1.30211			2.565	2.44411			9.4	19.8	28			58	41	196
	0.576319	2.87192	4.85945			2.685	2.87192			2	37.3	20.2			64	101	126
	0.755404	2.21376	6.02063			2.64	2.21376			3.1	12.8	47.2			24	59	74
	1.37418	2.22059	1.67597			2.52	2.22059			5.3	20	24.9			75	90	70
	1.31744	1.91899	4.36186			2.34	1.91899			2.6	33.6	59.1			55	57	60
	0.8283	2.14805	5.79405			1.845	2.14805			9.7	32	44.6			52	74	81
	0.464679	1.62865	4.4512			1.83	1.62865			6.8	31.9	22			63	90	91
	0.99773	1.41465	2.94939			1.86	1.41465			6.6	31.6	50.8			61	66	135
	0.772754	1.42507	4.12423			1.365	1.42507			6.3	20.4	47.2			40	72	175
	1.29509	1.31239	2.09777			1.815	1.31239			9.2	38.8	59.9			38	84	189
	0.918457		3.39275			3.809	4.27349			5.9		36.9			33		183
	1.45944		4.48338			1.976	1.28035			7.4		20.4			37		186
	0.767834		1.65033			3.653	3.69449			1.7		25.7			48		107
	0.884156		2.68857			5.954	4.92407			1.8		60			47		73
	0.822996		3.55926			2.951	4.98651			5.1		45.4			70		159
	1.31386		4.27717			3.692	2.52578			4.4		45.2			68		110
	1.21954		4.27916			5.525	5.91748			6.5		40.5			50		90
	1.28408		4.10382			3.718	4.56765			7.8		52.3			53		120
	0.688646		2.58327			4.602	5.42559			3		42.3			60		165
	0.570891		3.39231			2.184	3.52165			2		45.8			55		143
	1.16964		2.87904			2.08	1.30211			9		40			72		176
	1.54453		5.61496			3.588	4.85945			2		45.3			69		166
	1.01239		5.70238			4.55	6.02063			5.1		20.6			30		100
	0.992606		5.91777			2.262	1.67597			7		43.7			67		99
	0.714409		3.6611			3.718	4.36186			4		55.6			70		129
	1.12917		3.44186			4.862	5.79405			3.4		57.3			69		144
	1.1859		4.07127			4.849	4.4512			9.1		54.1			52		73
	1.0225		1.78264			2.847	2.94939			8.4		22.1			70		162
	0.652311		2.80616			4.732	4.12423			7.9		57.4			62		105
	0.877497		5.96295			3.146	2.09777			4.1		47.8			62		121
	1.2102					2.054	3.39275			3.8					43
	1.32072					2.86	4.48338			3.4					53
	0.570307					2.561	1.65033			4.2					53
	0.708745					4.251	2.68857			5.5					28
	0.908308					4.836	3.55926			2.2					54
	1.12049					3.744	4.27717			7.4					24
	1.062					2.847	4.27916			5.9					24
	1.4891					2.119	4.10382			9.4					37
	0.673186					3.003	2.58327			3.6					59
	1.11716					5.096	3.39231			2.7					35
	0.820692					3.458	2.87904			4.5					78
	0.821497					4.342	5.61496			9.8					54
	1.2701					6.175	5.70238			9.3					41
	0.550357					5.473	5.91777			5.1					56
	1.22219					4.992	3.6611			6.3					38
	1.33446					3.536	3.44186			7.4					44
	1.14647					3.562	4.07127			4					23
	1.33734					2.028	1.78264			6.3					21
	0.416598					1.911	2.80616			2					71
	1.20138					4.615	5.96295			5.6					76
Figure 2E									Figure 2F
	Lnc	Non-sphere	Non-sphere	Non-sphere	sphere	sphere	sphere			CD133-	CD133-	CD133-	CD133+	CD133+	CD133+
	Sample#1	1.13	0.8	1.07	4.99	6.09	4.52			1.01	1.13	0.85	4.99	6.12	5.96
	Sample#2	1.01	0.86	1.13	7.2	6.13	5.67			1.28	1.03	0.69	5.44	6.43	5.09
	Sample#4	1.01	0.86	1.13	6.3	4.17	4.88			1.09	0.85	1.06	5.87	6.05	5.92
	Sample#5	0.86	0.88	1.26	5.49	5.44	5.87			0.75	1.12	1.13	5.44	4.4	4.81
	Sample#7	1.17	0.91	0.92	5.52	5.05	5.07			1.12	0.7	1.18	6.09	7.29	6.1
	Sample#9	1.2	1.15	0.65	4.91	3.98	5.7			0.97	0.74	1.29	5.92	4.38	3.39
Figure 2G
lncHoxA10	CD13-	CD13+	CD13-	CD13+	CD13-	CD13+	CD13-	CD13+	CD13-	CD13+	CD13-	CD13+
	0.87	6.94	1.19	6.69	1.06	6.3	0.9	5.88	0.74	5.15	0.71	5.77
	0.71	5.25	1.23	5.28	1.12	5.97	1.21	5.36	1.05	5.15	1.05	7.1
	0.89	5.24	0.82	6.93	1.19	5.93	0.96	5.23	1.28	5.86	0.75	5.13
p	0.00597621		0.00337248		9.23137e-05		0.00017279		0.000129225		0.00520619
Figure 2H
lncHoxA10	EPCAM-	EPCAM+	EPCAM-	EPCAM+	EPCAM-	EPCAM+	EPCAM-	EPCAM+	EPCAM-	EPCAM+	EPCAM-	EPCAM+
	1.24	6.75	0.76	5.55	1.15	6.7	0.7	6.85	0.91	5.81	0.93	6.05
	1.23	6.08	0.79	5.37	0.74	5.1	0.81	5.65	1.28	6.34	1.06	6.02
	0.71	5.09	0.8	6.7	1.04	6.75	1.12	5.98	0.88	5.58	1.28	5.61
p	0.00240244		0.0032982		0.00406157		0.00100666		0.000113081		1.19681e-05

## Sheet: Figure 3
Figure 3A left											Figure 3A right
HoxA10 expression	Ctrl	Ctrl	Ctrl	ASO#1	ASO#1	ASO#1	ASO#2	ASO#2	ASO#2		sphere	Ctrl	Ctrl	Ctrl	ASO#1	ASO#1	ASO#1	ASO#2	ASO#2	ASO#2
#1	1.13	1.04	0.83	0.16	0.33	0.41	0.42	0.19	0.28		#1	1.14	1.42	1.21	0.77	0.6	0.46	0.66	0.57	0.43
#2	0.77	1.35	0.88	0.3	0.45	0.2	0.44	0.33	0.25		#2	1.27	1.2	1.38	0.7	0.46	0.73	0.75	0.63	0.73
#4	1.09	1.05	0.87	0.27	0.24	0.45	0.21	0.32	0.18		#4	1.36	1.3	1.45	0.66	0.63	0.51	0.44	0.77	0.66
#5	1.11	0.94	0.95	0.29	0.43	0.2	0.3	0.25	0.21		#5	1.18	1.34	1.43	0.47	0.65	0.67	0.43	0.72	0.58
#7	0.75	1.19	1.05	0.4	0.44	0.41	0.22	0.16	0.18		#7	1.34	1.54	1.45	0.67	0.75	0.76	0.62	0.72	0.55
#9	0.89	1.02	1.09	0.38	0.41	0.17	0.15	0.21	0.3		#9	1.59	1.62	1.62	0.61	0.64	0.62	0.49	0.7	0.44
Figure 3D
	12			24			36			48
Sample#1	Ctrl ASO	lnc ASO1	lnc ASO2	Ctrl ASO	lnc ASO1	lnc ASO2	Ctrl ASO	lnc ASO1	lnc ASO2	Ctrl ASO	lnc ASO1	lnc ASO2
	57	1	15	80	52	47	219	108	98	286	103	113
	36	5	6	91	38	14	177	81	64	373	62	71
	34	10	6	52	22	40	261	135	132	360	94	136
Sample#2	57	2	12	99	39	40	212	138	77	342	75	101
	53	13	5	75	30	52	245	68	79	257	105	134
	36	20	17	100	41	60	169	65	139	281	149	186
Figure 3E left								Figure 3E right
Lnc expression	Ctrl	Ctrl	Ctrl	oelnc	oelnc	oelnc		sphere	Ctrl	Ctrl	Ctrl	oelnc	oelnc	oelnc
#1	0.89	1.02	1.09	29.68	21.46	28.15		#1	1.14	1.42	1.21	1.96	2.7	2.68
#2	1.03	1.06	0.91	21.73	25.85	26.54		#2	1.27	1.2	1.38	2.33	2.06	1.98
#4	0.89	1.12	0.99	26.52	21.35	28.46		#4	1.36	1.3	1.45	2.26	2.15	2.46
#5	0.84	1.28	0.88	28.99	21.86	29.98		#5	1.18	1.34	1.43	2.52	2.62	2.46
#7	1.09	1.08	0.84	29.48	26.25	21.8		#7	1.34	1.54	1.45	1.94	2.34	2.09
#9	0.85	0.81	1.34	21.37	26.96	29.56		#9	1.59	1.62	1.62	2.65	2.4	2.01

## Sheet: Figure 4
Figure 4A											Figure 4C
HoxA10 expression	Ctrl	Ctrl	Ctrl	ASO#1	ASO#1	ASO#1	ASO#2	ASO#2	ASO#2		HOXA10 expression	Ctrl	Ctrl	Ctrl	oelnc	oelnc	oelnc
#1	1.13	1.04	0.83	0.16	0.33	0.41	0.42	0.19	0.28		#1	0.89	1.02	1.09	5.04	4.37	4.81
#2	0.77	1.35	0.88	0.3	0.45	0.2	0.44	0.33	0.25		#2	1.03	1.06	0.91	6.76	7.16	6.55
#4	1.09	1.05	0.87	0.27	0.24	0.45	0.21	0.32	0.18		#4	0.9	1.12	0.99	7.58	5.32	5.49
#5	1.11	0.94	0.95	0.29	0.43	0.2	0.3	0.25	0.21		#5	0.84	1.28	0.88	7.17	6.11	4.09
#7	0.75	1.19	1.05	0.4	0.44	0.41	0.22	0.16	0.18		#7	1.09	1.08	0.84	4.64	7.03	4.54
#9	0.9	1.01	1.09	0.38	0.41	0.17	0.15	0.21	0.3		#9	0.85	0.8	1.34	7.42	4.87	6.01
Figure 4D
sphere	Ctrl	Ctrl	Ctrl	KO#1	KO#1	KO#1	KO#2	KO#2	KO#2
#1	1.14	1.42	1.21	0.35	0.43	0.33	0.35	0.47	0.41
#2	1.27	1.2	1.38	0.54	0.53	0.37	0.5	0.44	0.45
#4	1.36	1.3	1.45	0.49	0.57	0.52	0.61	0.42	0.44
Figure 4E upper
sphere	KO#1	KO#1	KO#1	KO#1+sh1	KO#1+sh1	KO#1+sh1	KO#1+sh2	KO#1+sh2	KO#1+sh2
#1	0.62	0.65	0.54	0.46	0.58	0.43	0.65	0.6	0.53
#2	0.51	0.41	0.58	0.56	0.42	0.47	0.57	0.56	0.52
#4	0.49	0.45	0.57	0.38	0.57	0.55	0.62	0.56	0.51
Figure 4E lower
sphere	KO#2	KO#2	KO#2	KO#2+sh1	KO#2+sh1	KO#2+sh1	KO#2+sh2	KO#2+sh2	KO#2+sh2
#1	0.64	0.32	0.61	0.49	0.65	0.31	0.41	0.53	0.46
#2	0.65	0.5	0.47	0.52	0.47	0.59	0.49	0.46	0.38
#4	0.34	0.33	0.5	0.48	0.54	0.52	0.31	0.34	0.62
Figure 4F upper
sphere	KO#1	KO#1	KO#1	KO#1+oelnc	KO#1+oelnc	KO#1+oelnc
#1	0.51	0.32	0.65	0.4	0.55	0.34
#2	0.62	0.52	0.65	0.44	0.34	0.61
#4	0.63	0.4	0.49	0.46	0.35	0.53
Figure 4F lower
sphere	KO#2	KO#2	KO#2	KO#2+oelnc	KO#2+oelnc	KO#2+oelnc
#1	0.56	0.64	0.53	0.5	0.59	0.58
#2	0.43	0.42	0.63	0.42	0.48	0.32
#4	0.38	0.31	0.61	0.39	0.5	0.32

## Sheet: Figure 5
Figure 5H	Sample #1					Sample #2					Sample #4					Sample #5					Sample #7					Sample #9
	1.3	0.66	0.89	9.97		1.21	1.15	0.83	8.7		0.91	0.86	1.08	8.07		0.63	0.79	0.94	8.8		1.02	0.64	0.73	9.78		0.81	1.06	1.4	11.73
	0.99	1.15	1.09	8.82		0.65	0.71	0.63	11.64		1.04	1.23	0.72	9.74		1.26	1.19	1.1	8.33		1.1	1.14	1.38	10.28		0.79	1.14	0.9	11.38
	0.7	0.93	1.01	9.83		1.07	1.17	0.79	11.17		1.36	0.63	0.87	8.93		1.01	1.23	1.07	10.32		1.02	0.81	1.36	10.68		1.21	0.99	1.31	10.11
	0.61	1.11	1.14	11.76		0.97	0.64	1.27	9.46		0.86	0.72	1.11	11.21		0.89	1.02	0.87	11.85		0.6	0.95	1.19	9.89		1.11	1.39	0.65	9.55
	0.63	0.85	1.04	11.02		0.8	1.11	0.6	11.43		0.94	1.03	0.89	11.19		1	0.68	1.05	10.49		1.04	1.07	1.21	11.72		0.76	0.96	1.25	11.3
	1.39	1.16	0.63	9.42		0.81	1.17	1.09	8.15		0.97	0.89	1.1	11.65		1.13	1.33	1.31	10.32		0.68	1.35	0.7	9.32		0.62	1.34	0.83	11.86
Figure 5J
SNF2L	Ctrl	sh1	sh2	Ctrl	sh1	sh2	Ctrl	sh1	sh2	Ctrl	sh1	sh2	Ctrl	sh1	sh2	Ctrl	sh1	sh2
	1.07	0.19	0.36	1.11	0.3	0.15	1.2	0.45	0.39	1.27	0.18	0.3	1.2	0.38	0.18	1.05	0.4	0.27
	1.24	0.26	0.38	0.98	0.22	0.39	1.05	0.38	0.27	1.27	0.19	0.32	1.09	0.39	0.26	1.01	0.25	0.3
	0.9	0.39	0.34	0.89	0.42	0.38	0.82	0.43	0.41	0.89	0.43	0.28	0.92	0.21	0.33	1.08	0.3	0.16
H3K4me3	Ctrl	sh1	sh2	Ctrl	sh1	sh2	Ctrl	sh1	sh2	Ctrl	sh1	sh2	Ctrl	sh1	sh2	Ctrl	sh1	sh2
	1.2	0.45	0.42	1.1	0.25	0.3	1.05	0.21	0.2	1.11	0.19	0.19	1.12	0.37	0.16	0.85	0.26	0.37
	1.26	0.27	0.4	1	0.18	0.16	1.2	0.44	0.37	1.3	0.22	0.27	1.22	0.26	0.45	1.05	0.35	0.23
	0.81	0.39	0.23	0.97	0.22	0.34	1.14	0.44	0.21	1.01	0.45	0.45	1.17	0.37	0.37	1.12	0.34	0.28
RNA pol II	Ctrl	sh1	sh2	Ctrl	sh1	sh2	Ctrl	sh1	sh2	Ctrl	sh1	sh2	Ctrl	sh1	sh2	Ctrl	sh1	sh2
	1.08	0.38	0.23	1.13	0.35	0.24	0.97	0.17	0.33	1	0.23	0.27	0.81	0.19	0.24	0.91	0.44	0.32
	1.18	0.17	0.45	1.05	0.17	0.26	1.07	0.17	0.43	1.15	0.19	0.23	1.11	0.44	0.33	1.26	0.45	0.43
	1.11	0.33	0.29	1.04	0.35	0.45	0.93	0.19	0.31	0.91	0.18	0.21	0.86	0.18	0.24	1.17	0.15	0.33
Figure 5K
Ctrl	ASO#1	ASO#2	Ctrl	ASO#1	ASO#2	Ctrl	ASO#1	ASO#2	Ctrl	ASO#1	ASO#2	Ctrl	ASO#1	ASO#2	Ctrl	ASO#1	ASO#2
12.1	2	1.3	13.3	3.3	1.3	12.3	3.4	2.4	14.6	1.8	1.3	14.6	1.8	3.1	14.6	1.3	2.8
13.8	2.8	1.9	12.2	1.4	2.2	14.4	2.9	2.9	15.6	3.4	3	14.9	3.5	2.8	15.2	3.2	2.7
12.6	1	1.8	12.2	1.1	1.7	14.7	2.7	2.7	12	1.7	1.3	17.1	3.4	3.3	13.7	1.9	1.5
Figure 5L
oeCtrl	oelnc	oeCtrl	oelnc	oeCtrl	oelnc	oeCtrl	oelnc	oeCtrl	oelnc	oeCtrl	oelnc
12.7	25.8	14.1	26.2	15.5	28.4	15.7	24.9	14.2	27.6	13.9	27.9
15.5	26.7	15.6	28.4	14.1	27.5	15.1	27.5	14.5	28.9	13.2	24.5
12.4	23.2	15.3	25.7	15.3	25.7	14.8	28.2	15.4	24	13.8	28.3
0.000635085		0.000465586		0.000363911		0.00242037		0.00536811		0.00335812

## Sheet: Figure 6
Figure 6A										Figure 6B
Ctrl ASO	lncASO1	lncASO2	Ctrl ASO	lncASO1	lncASO2	Ctrl ASO	lncASO1	lncASO2		oeVec	oeLnc	oeVec	oeLnc	oeVec	oeLnc
1.38	0.75	0.47	1.21	0.34	0.63	1.53	0.55	0.56		1.39	2.47	1.58	2.41	1.14	2.65
1	0.29	0.36	1.57	0.64	0.38	1.02	0.47	0.57		0.99	2.82	1.14	2.58	1.49	2.83
1.22	0.62	0.45	1.27	0.44	0.27	1.04	0.31	0.32		1.53	2.42	1.57	2.13	1.45	2.28
1.4	0.46	0.71	0.95	0.51	0.37	1.13	0.34	0.31		0.9	2.36	1.39	2.62	1.43	2.4
1.18	0.63	0.38	0.94	0.49	0.52	1.01	0.32	0.47		1.48	2.6	1.6	2.38	1.26	2.88
1.27	0.51	0.31	1.2	0.74	0.54	1.53	0.59	0.68		1.17	2.34	1.49	2.62	1.42	2.16
Figure 6C
WT	HOXA10KO#1	HOXA10KO#2	SNF2LKO#1	SNF2LKO#2	WT	HOXA10KO#1	HOXA10KO#2	SNF2LKO#1	SNF2LKO#2	WT	HOXA10KO#1	HOXA10KO#2	SNF2LKO#1	SNF2LKO#2
1.52	0.48	0.28	0.31	0.58	1.06	0.6	0.51	0.69	0.67	1.5	0.27	0.42	0.25	0.28
0.93	0.56	0.3	0.53	0.45	1.2	0.31	0.63	0.36	0.25	1.42	0.65	0.65	0.38	0.33
1.36	0.71	0.25	0.47	0.42	1.57	0.68	0.36	0.29	0.56	1.16	0.57	0.62	0.36	0.57
1.1	0.57	0.36	0.6	0.6	1.44	0.58	0.37	0.37	0.38	1.1	0.63	0.25	0.54	0.52
1.26	0.64	0.32	0.42	0.34	1.11	0.72	0.52	0.47	0.61	0.96	0.39	0.63	0.6	0.67
1.16	0.7	0.53	0.4	0.51	1.48	0.46	0.65	0.65	0.33	1.46	0.33	0.36	0.63	0.36
Figure 6J											Figure 6K
CD13	Ctrl ASO	lnc ASO#1	lnc ASO#2	Ctrl ASO	lnc ASO#1	lnc ASO#2	Ctrl ASO	lnc ASO#1	lnc ASO#2		CD13	WT	Hox KO1	Hox KO2	SNF KO1	SNF KO2	WT	Hox KO1	Hox KO2	SNF KO1	SNF KO2	WT	Hox KO1	Hox KO2	SNF KO1	SNF KO2
	17.5	1.1	4.7	14.4	2.1	8.9	13.8	3.3	4.3			13.8	3.4	8	6.8	6.9	9.1	8.4	1.4	0.9	0.6	13.5	6.3	4.7	5.1	2.2
	11.3	6.3	2	10.1	6.1	8.1	14.8	8.1	5.3			18.7	3.9	1.2	3.4	2.4	15.5	5.9	0.3	0.9	4.7	8.9	4.5	9	1.3	6.7
	13	7.6	1.1	19.8	8.7	3.2	8.1	2.3	4.2			15.4	7.6	6.8	2.4	5.9	10.4	1.2	1.3	5.8	8.5	15.5	8.7	6.3	6.7	6
	14.7	8	2.2	10.6	8.6	5.9	9.2	2.1	1.3			17.9	3.6	3.4	2.4	1.8	16.7	5.2	5.4	0.6	3.4	10.2	3.1	4.6	1.5	6.2
	10	3.7	5.1	13.1	5.3	5.3	10	6.1	6.6			10.1	2.7	6.1	6.3	5.9	19.9	0	1.6	2	7.3	12.1	7.6	4.1	2.1	7.9
	19.3	1.1	6.6	18.8	6	3.3	14.9	4.5	3.8			13.2	6.3	2.8	2.8	4.4	12.2	6.4	6.2	2.3	3.7	10.1	5.8	1.6	8.4	3
Figure 6L											Figure 6M
EPCAM	Ctrl ASO	lnc ASO#1	lnc ASO#2	Ctrl ASO	lnc ASO#1	lnc ASO#2	Ctrl ASO	lnc ASO#1	lnc ASO#2		EPCAM	WT	Hox KO1	Hox KO2	SNF KO1	SNF KO2	WT	Hox KO1	Hox KO2	SNF KO1	SNF KO2	WT	Hox KO1	Hox KO2	SNF KO1	SNF KO2
	13	1.7	2.3	17.7	3.6	0.8	13.3	7.6	8.2			19.8	7.3	3.9	4	4	17	0.7	5.6	2.6	2.4	10	5.4	6.5	0.1	6.5
	17.6	8	1.2	18.8	1	8.4	17.2	1.4	7.9			18.1	7.8	3.3	2.2	2.6	17.6	3.8	5.1	4.8	7.1	19	2	8.8	7.5	2.5
	14.2	4.6	5.3	12.7	2.4	0.8	15.9	7.8	6.4			11.9	3.4	7.8	6	1.6	14.6	5.8	9	6.2	6.4	13.2	4.6	4.8	6.1	3.6
	15.2	5.6	5	13.7	2.5	1.3	16.6	6	8			19.2	7.2	2.6	6.9	5	9	5	5.2	0.5	7.2	12.8	4.7	8.1	4.1	4.8
	19.7	3.2	8	15.5	7.4	1.9	9.2	5.7	3.4			15.1	6.8	6.5	5.2	5.7	16.5	0.3	3.2	7.4	0.1	15.2	0.6	4	0.1	8.5
	10.9	8	5	13.8	0.9	5.7	16	8	3.4			14.6	4.1	2.7	7.8	4.8	14.9	7.1	4.3	8.5	0	16.1	2.7	5.6	2.5	2
Figure 6O
	0	3	6	9	12	15	18	21
Vehicle	377	483.6	542.88	644.544	781.747	1002.79	1113.77	1350.86
Vehicle	416	447.6	599.04	703.296	862.618	928.143	1215.3	1490.6
Vehicle	403	488.4	580.32	670.464	835.661	1012.75	1158.56	1444.02
ASO	387	435.75	426.668	468.838	470.401	529.657	518.617	569.876
ASO	411	425.25	453.128	427.164	499.573	516.894	550.779	519.22
ASO	415	387.45	457.538	495.464	504.435	470.948	556.14	602.239
5FU	387	347.4	313.47	376.164	447.898	541.676	648.332	780.014
5FU	373	389.7	302.13	362.556	450.23	522.081	727.274	751.796
5FU	384	383.4	311.04	393.248	505.051	537.477	715.516	773.967
ASO+5FU	362	343.8	293.22	299.619	237.508	225.567	192.382	196.58
ASO+5FU	406	369.9	328.86	320.031	266.377	242.691	215.765	209.972
ASO+5FU	382	395.1	309.42	304.722	250.63	259.225	203.01	199.928
